# Supplementary material for: mTORC2/RICTOR exerts differential levels of metabolic control in human embryonic, mesenchymal and neural stem cells
Source: Protein Cell. 2022 Jan 17;13(9):676–82. doi: 10.1007/s13238-021-00898-9 (PMC9233732; doi:10.1007/s13238-021-00898-9)
Supplement: Supplementary file 2 — Supplementary file2 (XLSX 10 kb) [file 13238_2021_898_MOESM2_ESM.xlsx]

## Sheet: Primers
Table S1. RNA primers for qRT-PCR assay.
Name	Sequence (5’- 3’)
hGAPDH-For	GGAGCGAGATCCCTCCAAAAT
hGAPDH-Rev	GGCTGTTGTCATACTTCTCATGG
hSOX2-For	CAAAAATGGCCATGCAGGTT
hSOX2-Rev	AGTTGGGATCGAACAAAAGCTATT
hOCT4-For	GGGTTTTTGGGATTAAGTTCTTCA
hOCT4-Rev	GCCCCCACCCTTTGTGTT
hNANOG-For	ACAACTGGCCGAAGAATAGCA
hNANOG-Rev	GGTTCCCAGTCGGGTTCAC
hZIC3-For	CGGCGCACGATCTATCTTCAG
hZIC3-Rev	TGGCGGAACAGAAACTCGC
hTET1-For	CATCAGTCAAGACTTTAAGCCCT
hTET1-Rev	CGGGTGGTTTAGGTTCTGTTT
hPRDM14-For	ACACGCCTTTCCCGTCCTA
hPRDM14-Rev	GGGCAGATCGTAGAGAGGCT
hNCOA3-For	AGACGGGAGCAGGAAAGTAAA
hNCOA3-Rev	GTAAAAGCGGTCCTAAGGAGTC
hMED14-For	GAGCACCCTCATTGAATTTCTGC
hMED14-Rev	CGAACGAAGAGTTGGCGTGT
hLDB2-For	TCCAGCACACCACATGACC
hLDB2-Rev	TCTCATAGATTCGGTACTCTGGC
hKIT-For	CGTTCTGCTCCTACTGCTTCG
hKIT-Rev	CCCACGCGGACTATTAAGTCT
hBMP7-For	TCGGCACCCATGTTCATGC
hBMP7-Rev	GAGGAAATGGCTATCTTGCAGG
