# Supplementary material for: mTORC2/RICTOR exerts differential levels of metabolic control in human embryonic, mesenchymal and neural stem cells
Source: Protein Cell. 2022 Jan 17;13(9):676–82. doi: 10.1007/s13238-021-00898-9 (PMC9233732; doi:10.1007/s13238-021-00898-9)
Supplement: Supplementary file 3 — Supplementary file3 (XLSX 717 kb) [file 13238_2021_898_MOESM3_ESM.xlsx]

## Sheet: Summary
Table S2. DEGs in RICTOR−/− versus RICTOR+/+ hESCs, hMSCs and hNSCs.
The Sheet "hESC" lists DEGs in RICTOR−/− versus RICTOR+/+ hESCs.
The Sheet "hMSC" lists DEGs in RICTOR−/− versus RICTOR+/+ hMSCs.
The Sheet "hNSC" lists DEGs in RICTOR−/− versus RICTOR+/+ hNSCs.

## Sheet: hESC
DEGs in RICTOR−/− versus RICTOR+/+ hESCs
Gene ID	Symbol	Log2(Fold Change)	P value	Adjust P value	RICTOR+/+ hESC replicate 1	RICTOR+/+ hESC replicate 2	RICTOR-/- hESC replicate 1	RICTOR-/- hESC replicate 2
ENSG00000003402	CFLAR	-0.928094	0.00259036	0.0233149	153.947	178.748	100.41	74.3
ENSG00000003989	SLC7A2	-0.735612	0.00142411	0.0153221	367.025	286.362	182.117	210.163
ENSG00000005075	POLR2J	0.694142	0.00126593	0.0140544	333.381	456.902	757.999	521.162
ENSG00000005483	KMT2E	-0.655731	0.0012804	0.0141698	455.723	408.567	243.15	305.692
ENSG00000005513	SOX8	-1.07564	0.00107028	0.0123445	129.478	155.037	63.0025	72.1772
ENSG00000006047	YBX2	-1.14908	3.52008e-06	0.000137382	257.937	286.362	116.161	129.494
ENSG00000006118	TMEM132A	0.6297	0.000171579	0.00306488	828.865	1201.08	1642.99	1499.8
ENSG00000007062	PROM1	-0.631435	4.35118e-06	0.00016341	1330.47	1209.29	809.188	830.038
ENSG00000007255	TRAPPC6A	0.755465	0.00657917	0.0461569	128.459	186.044	316.981	214.409
ENSG00000007516	BAIAP3	1.06558	0.000464283	0.00661437	92.7757	78.4303	203.774	153.907
ENSG00000007520	TSR3	0.680404	0.000160964	0.00291639	427.176	581.843	858.409	759.983
ENSG00000008018	PSMB1	0.607992	1.61255e-07	1.0598e-05	2345.9	2517.06	3906.15	3505.9
ENSG00000008277	ADAM22	-0.709001	0.000908523	0.0109787	334.4	329.225	195.898	210.163
ENSG00000008311	AASS	-1.26362	2.37139e-21	1.50184e-18	4032.18	3787.45	1435.28	1822.47
ENSG00000008735	MAPK8IP2	0.941717	0.000971968	0.0115451	103.99	147.741	284.496	199.549
ENSG00000013288	MAN2B2	-0.980789	0.00475248	0.0367872	121.322	162.332	57.096	87.0372
ENSG00000013297	CLDN11	2.17544	1.35125e-12	3.24603e-10	43.8391	53.8068	209.68	232.453
ENSG00000018189	RUFY3	-0.758866	0.000274377	0.00445257	352.752	375.736	205.742	225.023
ENSG00000021300	PLEKHB1	-1.22191	0.000492018	0.00684844	114.186	173.276	64.9713	58.3786
ENSG00000023516	AKAP11	-0.613977	0.00211906	0.0203494	543.401	416.775	302.215	324.797
ENSG00000024422	EHD2	-0.813027	0.00459585	0.0359296	164.142	184.22	95.4881	102.959
ENSG00000025770	NCAPH2	0.612825	3.81548e-05	0.000934843	675.937	807.102	1170.47	1098.58
ENSG00000026025	VIM	0.759459	1.09287e-06	5.23265e-05	1127.58	871.853	1838.89	1543.32
ENSG00000027075	PRKCH	-1.25919	0.00424968	0.0337384	91.7562	72.9584	28.548	40.3343
ENSG00000030110	BAK1	0.701323	8.79959e-05	0.00179509	430.235	598.259	852.502	821.546
ENSG00000034713	GABARAPL2	0.59545	0.000414882	0.00609556	457.762	413.127	694.012	620.936
ENSG00000037241	RPL26L1	0.587115	0.00224791	0.0210626	309.932	303.689	502.051	419.264
ENSG00000038427	VCAN	-0.914006	5.49951e-13	1.47355e-10	7017.31	6042.78	3143.23	3788.24
ENSG00000041982	TNC	-1.55447	1.83135e-07	1.17335e-05	187.59	210.667	71.8622	63.6857
ENSG00000046604	DSG2	-0.622164	3.5604e-07	2.00028e-05	3830.31	3480.12	2198.2	2551.68
ENSG00000046889	PREX2	-0.587117	0.000200489	0.0034962	980.772	835.374	571.944	636.857
ENSG00000047932	GOPC	-1.39096	1.11508e-09	1.19511e-07	425.137	406.743	185.07	131.617
ENSG00000048028	USP28	-0.701257	1.11655e-06	5.3095e-05	1447.71	1222.97	798.36	843.836
ENSG00000048162	NOP16	0.682717	0.000112485	0.00219504	398.63	520.741	765.874	711.157
ENSG00000048540	LMO3	3.12841	1.60506e-22	1.11817e-19	30.5854	28.2714	267.761	246.252
ENSG00000049130	KITLG	-1.7625	1.31862e-06	6.08354e-05	151.908	124.941	44.2986	37.15
ENSG00000049283	EPN3	-2.31316	0.0053906	0.0401858	29.5659	26.4474	4.92207	6.36857
ENSG00000050555	LAMC3	0.976958	4.45453e-10	5.3047e-08	429.215	478.789	870.222	918.136
ENSG00000052126	PLEKHA5	-0.608798	5.53654e-05	0.00123031	1064.37	913.804	641.838	654.902
ENSG00000052802	MSMO1	0.735183	3.51907e-10	4.45739e-08	1523.15	1585.93	2657.92	2517.71
ENSG00000054219	LY75	-2.29743	0.0041576	0.0332918	26.5074	33.7433	5.90648	6.36857
ENSG00000054690	PLEKHH1	-1.15902	5.64408e-10	6.44582e-08	758.518	599.171	289.418	318.429
ENSG00000055609	KMT2C	-0.672205	0.000369369	0.00554752	561.752	501.589	300.246	367.254
ENSG00000060491	OGFR	0.611614	0.000904743	0.0109523	391.493	519.829	748.155	645.349
ENSG00000063015	SEZ6	-1.96154	0.000400763	0.00593187	57.0928	72.9584	22.6415	10.6143
ENSG00000063180	CA11	0.772053	3.59123e-06	0.000139048	403.727	382.12	694.996	646.41
ENSG00000064300	NGFR	1.00785	0.000111113	0.00217741	105.01	136.797	246.103	240.944
ENSG00000064313	TAF2	-0.774066	7.92363e-06	0.000264748	621.903	573.635	345.529	353.456
ENSG00000064547	LPAR2	0.691143	4.38376e-05	0.00103008	404.747	485.173	693.027	745.123
ENSG00000065057	NTHL1	0.74075	7.16961e-06	0.000243644	396.591	444.134	716.653	688.867
ENSG00000065357	DGKA	-1.03038	0.000689827	0.00888295	169.239	169.628	93.5193	72.1772
ENSG00000066422	ZBTB11	-0.680457	0.00424031	0.0336832	290.561	243.499	166.366	166.644
ENSG00000066739	ATG2B	-0.733488	0.000486618	0.00679363	348.674	341.081	205.742	209.102
ENSG00000067064	IDI1	0.841121	4.67226e-11	7.93885e-09	1506.84	1341.52	2707.14	2393.52
ENSG00000068308	OTUD5	1.15207	1.80515e-19	9.6735e-17	813.572	847.229	1877.28	1813.98
ENSG00000068323	TFE3	1.1055	2.33645e-19	1.2057e-16	1103.11	1129.03	2295.65	2508.16
ENSG00000068400	GRIPAP1	1.00835	1.78449e-12	4.07594e-10	700.406	784.303	1390.98	1597.45
ENSG00000068831	RASGRP2	1.32035	4.20501e-12	8.61594e-10	228.371	226.171	610.337	524.346
ENSG00000069482	GAL	-1.00705	3.64016e-11	6.26153e-09	1012.38	1093.46	557.178	490.38
ENSG00000070182	SPTB	1.0695	0.000165959	0.00299155	88.6977	97.5819	211.649	179.382
ENSG00000070761	C16orf80	0.626657	0.00216125	0.0205666	273.23	380.296	533.552	476.582
ENSG00000071282	LMCD1	-0.761692	0.00341338	0.0287537	213.078	210.667	130.927	118.88
ENSG00000071655	MBD3	0.83702	7.59248e-08	5.42493e-06	809.494	978.555	1777.85	1417.01
ENSG00000071794	HLTF	-0.599525	0.000490842	0.0068389	581.123	623.794	419.36	375.746
ENSG00000071859	FAM50A	0.718107	1.32993e-05	0.000409953	524.03	655.714	1039.54	902.215
ENSG00000072133	RPS6KA6	-1.256	0.00143161	0.0153909	96.8538	98.4938	39.3766	42.4572
ENSG00000072506	HSD17B10	0.589417	0.000185408	0.0032844	822.747	1039.66	1533.72	1269.47
ENSG00000072736	NFATC3	-0.883983	0.00231015	0.0214174	237.547	193.34	92.5349	141.17
ENSG00000073060	SCARB1	0.646938	9.27275e-06	0.000304315	620.884	682.161	1047.42	993.498
ENSG00000074071	MRPS34	0.709416	9.29141e-07	4.57446e-05	1512.96	1979	3051.68	2659.94
ENSG00000074370	ATP2A3	-0.99644	4.1357e-06	0.000156583	340.518	391.239	179.163	187.873
ENSG00000074800	ENO1	0.621835	2.95939e-08	2.31647e-06	21311.9	24306.1	37437.3	32762.1
ENSG00000074842	C19orf10	0.918868	9.15999e-07	4.54186e-05	456.742	703.137	1137	1058.24
ENSG00000075275	CELSR1	-0.596957	0.00473279	0.0366936	382.318	394.887	222.478	291.893
ENSG00000075391	RASAL2	-1.01754	2.76111e-07	1.62323e-05	625.981	646.594	258.901	370.439
ENSG00000075426	FOSL2	1.07802	0.00476045	0.0367872	41.8001	64.7506	99.4258	126.31
ENSG00000075643	MOCOS	-0.896657	9.61448e-05	0.00190824	286.483	307.337	153.569	165.583
ENSG00000076662	ICAM3	-0.605961	0.00318725	0.0273112	354.791	434.102	262.838	255.804
ENSG00000076716	GPC4	0.590823	1.75988e-08	1.48746e-06	3847.64	3633.33	5570.8	5695.63
ENSG00000077009	NMRK2	0.763637	1.68372e-05	0.000493879	509.757	719.552	1114.36	974.392
ENSG00000077157	PPP1R12B	-0.8224	0.00715151	0.04894	175.356	153.213	78.7531	107.204
ENSG00000077274	CAPN6	-1.70477	6.80118e-12	1.33466e-09	303.815	312.809	90.5661	98.7129
ENSG00000077463	SIRT6	0.64025	0.00345059	0.0289991	214.098	306.425	414.438	398.036
ENSG00000078018	MAP2	2.13376	5.65016e-14	1.78917e-11	59.1318	56.5428	242.166	265.357
ENSG00000078295	ADCY2	-0.662498	1.70634e-06	7.59565e-05	1368.19	1237.56	849.549	796.072
ENSG00000078687	TNRC6C	-0.976087	0.00017577	0.00313573	225.312	231.643	108.286	124.187
ENSG00000079156	OSBPL6	-1.69495	0.00032382	0.0050411	79.5221	72.9584	21.6571	25.4743
ENSG00000079215	SLC1A3	-1.19752	1.69155e-05	0.000495134	197.786	214.315	90.5661	89.16
ENSG00000079459	FDFT1	0.624933	2.6259e-09	2.67056e-07	5152.62	5460.02	8502.38	7864.13
ENSG00000079739	PGM1	-0.735377	2.84368e-05	0.000748763	544.42	560.868	331.747	332.227
ENSG00000081665	ZNF506	-2.59076	5.2696e-06	0.000191701	81.5611	61.1027	7.87531	15.9214
ENSG00000082397	EPB41L3	-1.57589	4.97228e-10	5.87108e-08	296.678	275.418	99.4258	92.3443
ENSG00000082805	ERC1	-0.659055	0.00016811	0.0030184	607.63	587.315	349.467	407.589
ENSG00000083097	DOPEY1	-0.745171	0.0032686	0.0278097	277.308	220.699	137.818	159.214
ENSG00000083807	SLC27A5	1.12427	0.000289888	0.00461602	66.2684	101.23	191.961	174.074
ENSG00000083857	FAT1	-0.748791	1.50963e-07	1.00639e-05	2198.07	2185.1	1134.04	1475.39
ENSG00000084628	NKAIN1	0.60599	2.86221e-05	0.00075102	690.211	739.616	1147.83	1028.52
ENSG00000085662	AKR1B1	0.675068	7.54166e-07	3.79343e-05	1622.05	2041.01	3082.2	2768.21
ENSG00000085788	DDHD2	-0.670807	0.00334725	0.0283036	281.386	275.418	168.335	181.504
ENSG00000087074	PPP1R15A	0.702823	0.00105571	0.0122271	205.942	272.682	378.999	401.22
ENSG00000087077	TRIP6	0.722879	1.00656e-06	4.88653e-05	1219.34	1618.76	2469.89	2216.26
ENSG00000087245	MMP2	1.08114	3.45423e-16	1.33688e-13	828.865	780.655	1630.19	1774.71
ENSG00000087258	GNAO1	-0.634834	0.00302473	0.0263233	317.069	352.936	205.742	226.084
ENSG00000087510	TFAP2C	-3.23263	6.58325e-10	7.39725e-08	117.244	83.9022	12.7974	8.49143
ENSG00000088356	PDRG1	0.696192	0.000966952	0.0115052	234.488	318.281	479.41	417.142
ENSG00000088833	NSFL1C	0.588428	4.39212e-05	0.00103008	929.796	1061.54	1624.28	1370.3
ENSG00000089820	ARHGAP4	-0.709253	0.000391135	0.0058099	434.313	563.604	321.903	288.709
ENSG00000090266	NDUFB2	0.649559	0.00383751	0.0312679	238.566	323.753	507.958	374.684
ENSG00000090273	NUDC	0.639332	1.89491e-06	8.17395e-05	2306.14	2922.9	4313.7	3832.82
ENSG00000090565	RAB11FIP3	0.643378	8.60653e-05	0.00176767	550.537	723.2	989.336	1001.99
ENSG00000090971	NAT14	0.885969	5.15928e-05	0.00115942	255.898	424.983	646.76	613.506
ENSG00000091129	NRCAM	-1.24685	0.00680305	0.0473853	79.5221	63.8386	28.548	31.8429
ENSG00000091136	LAMB1	-0.907352	1.57906e-08	1.37507e-06	877.801	809.838	422.314	477.643
ENSG00000091622	PITPNM3	-1.73783	0.00219157	0.0207581	46.8976	64.7506	20.6727	12.7371
ENSG00000092758	COL9A3	0.600658	0.000511861	0.00705416	717.738	1062.46	1381.13	1320.42
ENSG00000093072	CECR1	-0.804999	2.9847e-05	0.00077297	622.923	632.914	300.246	419.264
ENSG00000094755	GABRP	-1.45347	0.000905827	0.0109556	110.107	75.6943	27.5636	40.3343
ENSG00000095906	NUBP2	0.667386	1.88167e-05	0.000543929	704.484	893.74	1348.65	1190.92
ENSG00000096433	ITPR3	-0.984895	1.34853e-10	1.95719e-08	1069.47	1119.91	504.02	602.892
ENSG00000099284	H2AFY2	-0.780747	0.000579297	0.00778337	296.678	387.591	194.914	203.794
ENSG00000099337	KCNK6	-1.17938	0.00657505	0.0461512	81.5611	81.1662	29.5324	42.4572
ENSG00000099385	BCL7C	0.903868	0.00609419	0.0437457	79.5221	104.878	214.602	130.556
ENSG00000099800	TIMM13	0.862409	4.39231e-08	3.27263e-06	1326.39	1900.57	3111.73	2757.59
ENSG00000099804	CDC34	0.74058	2.00004e-06	8.60081e-05	1076.61	1507.5	2239.54	2080.4
ENSG00000099958	DERL3	0.95168	0.000281004	0.00453578	109.088	137.709	254.963	222.9
ENSG00000100029	PES1	0.622265	1.77442e-06	7.72595e-05	1732.15	2085.7	3094.01	2784.13
ENSG00000100075	SLC25A1	0.843842	6.71058e-11	1.08719e-08	1845.32	2217.02	3870.72	3422.05
ENSG00000100078	PLA2G3	0.622098	0.00015321	0.00280878	414.942	452.342	678.261	657.025
ENSG00000100084	HIRA	0.616063	0.00117984	0.013332	286.483	293.658	466.612	422.449
ENSG00000100100	PIK3IP1	1.7954	0.00072029	0.00918292	14.2732	21.8875	57.096	68.9929
ENSG00000100101	NOL12	0.754026	0.000274511	0.00445257	256.917	313.721	542.412	420.326
ENSG00000100142	POLR2F	1.05167	3.32022e-10	4.24409e-08	537.284	756.943	1355.54	1329.97
ENSG00000100162	CENPM	0.600207	0.00215109	0.0205339	255.898	287.274	418.376	405.466
ENSG00000100234	TIMP3	1.29755	0.000479601	0.00673519	39.761	55.6308	115.176	119.941
ENSG00000100263	RHBDD3	0.591908	0.00123573	0.0138292	583.162	894.652	1105.5	1124.05
ENSG00000100294	MCAT	0.723093	0.00238026	0.0218761	179.434	147.741	267.761	271.726
ENSG00000100296	THOC5	0.733767	4.61699e-07	2.52269e-05	623.942	714.08	1121.25	1104.95
ENSG00000100311	PDGFB	2.02343	2.81041e-21	1.7025e-18	130.498	114.909	473.503	523.285
ENSG00000100379	KCTD17	0.814292	2.2784e-05	0.000629861	272.21	344.728	569.976	515.855
ENSG00000100503	NIN	-1.00055	1.99743e-05	0.000569124	302.796	289.098	137.818	158.153
ENSG00000100504	PYGL	-0.864124	5.51623e-08	4.003e-06	777.889	771.535	437.08	413.957
ENSG00000100591	AHSA1	0.602489	1.09698e-05	0.000348161	1187.73	1429.98	2093.85	1881.91
ENSG00000100604	CHGA	1.75611	2.00481e-36	4.65551e-33	531.167	550.836	1948.15	1706.78
ENSG00000100764	PSMC1	0.649298	1.91635e-08	1.58931e-06	1715.84	1778.36	2818.38	2662.06
ENSG00000100804	PSMB5	0.722946	5.90278e-06	0.00020874	1177.54	1488.35	2506.32	1894.65
ENSG00000100867	DHRS2	2.24014	0.00206274	0.020028	6.11708	9.1198	39.3766	32.9043
ENSG00000100889	PCK2	-0.58718	8.88207e-05	0.00180561	857.411	890.092	599.508	563.619
ENSG00000101144	BMP7	-2.73681	5.13418e-13	1.40264e-10	149.868	184.22	22.6415	27.5972
ENSG00000101166	SLMO2	-0.965529	1.58897e-07	1.04925e-05	682.055	556.308	309.106	324.797
ENSG00000101182	PSMA7	0.780583	2.00637e-07	1.26492e-05	2396.88	3408.07	5261.69	4712.75
ENSG00000101187	SLCO4A1	-0.893268	0.00183204	0.0183253	190.649	167.804	99.4258	93.4058
ENSG00000101194	SLC17A9	-0.742824	0.00082035	0.0101181	343.576	484.261	235.275	260.05
ENSG00000101220	C20orf27	0.722104	3.12861e-06	0.000124191	876.782	1177.37	1774.9	1615.5
ENSG00000101236	RNF24	0.812982	7.46729e-05	0.00158118	216.137	211.579	367.186	384.237
ENSG00000101311	FERMT1	-1.51807	1.72191e-08	1.47186e-06	274.249	263.562	78.7531	109.327
ENSG00000101335	MYL9	0.856812	6.94449e-07	3.53909e-05	571.947	807.102	1332.9	1166.51
ENSG00000101347	SAMHD1	-0.724689	0.000112354	0.00219504	488.347	478.789	311.075	273.849
ENSG00000101665	SMAD7	0.735243	0.00166691	0.0171024	165.161	225.259	306.153	344.964
ENSG00000101670	LIPG	1.0022	6.51216e-05	0.0014133	118.264	125.853	246.103	243.067
ENSG00000101850	GPR143	1.71711	6.62134e-20	3.6902e-17	183.512	196.988	650.698	600.769
ENSG00000102096	PIM2	0.893799	3.56805e-14	1.18366e-11	1727.06	1844.02	3151.11	3485.73
ENSG00000102100	SLC35A2	1.25792	3.04753e-08	2.37214e-06	188.61	317.369	575.882	636.857
ENSG00000102103	PQBP1	0.699838	0.000117367	0.00227121	424.118	589.139	868.253	779.089
ENSG00000102265	TIMP1	0.641362	0.000341056	0.00521617	435.332	393.063	714.684	576.356
ENSG00000102309	PIN4	0.666583	0.000286273	0.00458465	320.127	363.88	580.804	505.24
ENSG00000102390	PBDC1	0.691582	2.39389e-05	0.000656575	408.825	452.342	692.043	699.482
ENSG00000102575	ACP5	-5.19421	2.6009e-07	1.53552e-05	44.8586	67.4865	0.984414	2.12286
ENSG00000102595	UGGT2	-0.63397	0.00179131	0.0179815	446.547	368.44	265.792	258.989
ENSG00000102755	FLT1	-0.823549	2.66309e-08	2.12028e-06	993.006	952.107	535.521	563.619
ENSG00000102763	VWA8	-0.665255	0.00212275	0.0203553	413.923	326.489	221.493	245.19
ENSG00000102879	CORO1A	0.875068	0.00361585	0.0300774	80.5416	96.6699	153.569	171.952
ENSG00000102908	NFAT5	-1.25889	5.89308e-09	5.54786e-07	441.449	414.951	156.522	201.672
ENSG00000102984	ZNF821	0.76729	0.0031073	0.0267577	151.908	123.117	253.979	213.347
ENSG00000103018	CYB5B	0.648192	9.53068e-08	6.67291e-06	1763.76	1564.96	2668.75	2546.37
ENSG00000103226	NOMO3	-2.03564	0.000255818	0.00423677	47.9171	150.477	15.7506	32.9043
ENSG00000103479	RBL2	-0.650478	0.00688966	0.0477106	271.191	235.291	166.366	156.03
ENSG00000103485	QPRT	0.738834	1.71709e-09	1.79881e-07	1555.78	1792.04	2848.89	2739.55
ENSG00000103657	HERC1	-0.669959	3.28891e-05	0.000834688	699.386	724.112	431.173	463.845
ENSG00000104112	SCG3	0.867419	5.35014e-10	6.18706e-08	872.704	774.271	1583.92	1419.13
ENSG00000104327	CALB1	-0.890051	9.47554e-05	0.00189961	383.337	303.689	174.241	196.364
ENSG00000104341	LAPTM4B	0.723491	4.43409e-12	8.95365e-10	5221.95	5328.7	9111.73	8308.87
ENSG00000104435	STMN2	-1.58663	9.6463e-08	6.72009e-06	257.937	191.516	67.9246	81.73
ENSG00000104522	TSTA3	0.715393	2.84385e-07	1.65097e-05	814.591	839.934	1450.04	1266.28
ENSG00000104679	R3HCC1	0.731624	5.63862e-05	0.0012454	309.932	316.457	545.365	494.626
ENSG00000104725	NEFL	-1.23781	0.00109733	0.0125939	146.81	94.8459	48.2363	54.1329
ENSG00000104728	ARHGEF10	-0.643088	2.42292e-06	0.000100174	1475.24	1423.6	865.3	991.375
ENSG00000104852	SNRNP70	0.636308	2.54119e-06	0.000104136	3282.83	4334.64	6172.27	5670.15
ENSG00000104899	AMH	1.48464	5.3731e-10	6.18706e-08	115.205	170.54	419.36	382.114
ENSG00000104964	AES	0.833983	2.21679e-08	1.78535e-06	1018.49	1339.7	2220.84	1984.87
ENSG00000105185	PDCD5	0.832203	3.58569e-08	2.73002e-06	589.279	624.706	1163.58	997.743
ENSG00000105248	CCDC94	0.695255	7.83761e-05	0.00164113	416.981	417.687	750.123	600.769
ENSG00000105270	CLIP3	1.05476	0.000157845	0.00287146	101.951	111.262	254.963	187.873
ENSG00000105278	ZFR2	0.661224	0.00610975	0.0437897	153.947	156.861	257.916	233.514
ENSG00000105321	CCDC9	0.861074	3.28717e-05	0.000834688	229.391	289.098	516.817	425.633
ENSG00000105329	TGFB1	0.78584	0.000597965	0.00795744	165.161	174.188	309.106	275.972
ENSG00000105393	BABAM1	1.03169	9.83696e-07	4.80906e-05	225.312	322.841	608.368	513.732
ENSG00000105464	GRIN2D	-1.15373	9.71527e-06	0.000314391	236.527	327.401	120.098	133.74
ENSG00000105523	FAM83E	2.51753	1.08665e-17	4.73132e-15	41.8001	50.1589	254.963	272.787
ENSG00000105583	WDR83OS	1.03269	0.000401049	0.00593187	93.7952	176.924	296.309	258.989
ENSG00000105618	PRPF31	0.800767	4.73371e-09	4.5486e-07	701.425	724.112	1250.21	1233.38
ENSG00000105619	TFPT	1.30409	3.40256e-06	0.000133543	78.5025	113.086	248.072	226.084
ENSG00000105677	TMEM147	0.786509	1.24172e-06	5.86469e-05	553.596	626.53	1126.17	909.645
ENSG00000105699	LSR	0.713404	2.33992e-07	1.41134e-05	1647.53	2135.86	3208.2	2997.48
ENSG00000105701	FKBP8	0.590329	2.20237e-05	0.000614942	2674.18	3542.13	4946.68	4414.48
ENSG00000105722	ERF	0.834706	1.43847e-05	0.00043665	413.923	642.034	972.601	912.829
ENSG00000105767	CADM4	1.09055	3.19933e-05	0.000816414	136.615	250.794	448.893	377.869
ENSG00000105771	SMG9	0.770399	0.000113276	0.00220429	278.327	362.056	598.524	494.626
ENSG00000105810	CDK6	0.903011	1.6232e-05	0.000479154	280.366	218.875	423.298	509.486
ENSG00000105825	TFPI2	-1.44124	0.000434667	0.00632532	101.951	89.374	36.4233	33.9657
ENSG00000105887	MTPN	-0.642108	3.72676e-05	0.000919025	776.869	764.239	482.363	505.24
ENSG00000105971	CAV2	-1.31118	0.00522306	0.0391673	86.6587	61.1027	25.5948	33.9657
ENSG00000105976	MET	-0.735751	0.0016783	0.0171435	280.366	294.57	154.553	191.057
ENSG00000106211	HSPB1	0.644278	1.79911e-05	0.00052332	966.499	1167.33	1834.95	1500.86
ENSG00000106245	BUD31	0.58583	0.00188874	0.0187301	316.049	357.496	548.319	462.783
ENSG00000106268	NUDT1	0.731258	0.00105347	0.0122204	281.386	478.789	671.37	592.277
ENSG00000106400	ZNHIT1	0.599174	6.17665e-05	0.00134889	709.581	681.249	1137.98	968.023
ENSG00000106538	RARRES2	1.26988	6.51047e-15	2.26776e-12	500.581	652.978	1496.31	1287.51
ENSG00000106638	TBL2	0.67154	0.00214529	0.0205291	185.551	212.491	315.012	319.49
ENSG00000106665	CLIP2	0.719895	1.16436e-05	0.000363977	397.61	416.775	679.246	662.332
ENSG00000106714	CNTNAP3	-1.43834	0.000724065	0.00921034	99.9123	86.6381	27.5636	41.3957
ENSG00000106803	SEC61B	0.609865	0.000196265	0.00344403	715.699	890.092	1364.4	1086.9
ENSG00000106976	DNM1	-0.744149	3.50483e-05	0.000878289	510.776	532.596	313.044	309.937
ENSG00000107201	DDX58	-1.2298	2.69609e-05	0.00071963	199.825	176.924	76.7843	83.8529
ENSG00000107262	BAG1	0.639363	3.11765e-05	0.000799968	644.333	746.912	1164.56	1003.05
ENSG00000107281	NPDC1	0.682618	9.58572e-05	0.00190824	392.513	480.613	745.201	657.025
ENSG00000107551	RASSF4	-1.28387	0.000497792	0.0069081	150.888	130.413	74.8155	40.3343
ENSG00000107798	LIPA	-0.606034	0.000256578	0.00423677	737.108	644.77	462.675	444.739
ENSG00000108272	DHRS11	0.591028	0.00208178	0.0201685	271.191	312.809	442.986	437.309
ENSG00000108774	RAB5C	0.82518	0.000928689	0.0111878	202.883	301.865	540.443	354.517
ENSG00000108826	MRPL27	0.78106	1.49601e-06	6.78954e-05	523.01	652.978	1072.03	949.979
ENSG00000109084	TMEM97	0.686851	1.03305e-09	1.11578e-07	1827.99	1873.21	2948.32	3010.21
ENSG00000110063	DCPS	0.68474	0.00188556	0.0187301	221.234	185.132	313.044	339.657
ENSG00000110092	CCND1	-0.67985	8.27007e-08	5.82943e-06	2027.81	1816.66	1200.98	1198.35
ENSG00000110344	UBE4A	-1.03115	9.54484e-06	0.000311448	324.205	314.633	138.802	174.074
ENSG00000110492	MDK	0.721161	3.71465e-10	4.5802e-08	2546.74	2814.37	4624.78	4213.87
ENSG00000110811	LEPREL2	0.623595	0.000220397	0.0037771	482.23	632.002	856.44	861.88
ENSG00000110921	MVK	0.990694	1.21253e-07	8.24107e-06	259.976	319.193	592.617	559.373
ENSG00000111261	MANSC1	-1.26773	0.000720372	0.00918292	105.01	116.733	42.3298	49.8872
ENSG00000111271	ACAD10	-0.713299	0.0040055	0.0322967	250.8	238.027	134.865	163.46
ENSG00000111331	OAS3	-1.34902	0.00144228	0.0154698	82.5806	94.8459	30.5168	39.2729
ENSG00000111639	MRPL51	0.610671	0.000162756	0.00294504	966.499	1377.09	1867.43	1713.15
ENSG00000111670	GNPTAB	-0.590489	0.00056855	0.00764763	590.298	570.899	371.124	400.159
ENSG00000111775	COX6A1	1.04172	0.000984804	0.0116479	77.483	158.685	266.776	220.777
ENSG00000111879	FAM184A	-0.886584	0.00257039	0.0231951	181.473	156.861	90.5661	92.3443
ENSG00000111961	SASH1	-0.72574	0.000313312	0.00491597	375.181	410.391	234.29	240.944
ENSG00000112200	ZNF451	-0.611352	0.00102662	0.0120099	511.796	469.67	341.592	300.384
ENSG00000112249	ASCC3	-0.599478	2.57127e-05	0.000695714	1788.23	1453.7	1100.57	1038.08
ENSG00000112297	AIM1	-1.36155	3.21223e-07	1.82677e-05	309.932	240.763	95.4881	118.88
ENSG00000112414	GPR126	-1.42011	0.00250747	0.0227749	85.6391	62.0146	28.548	26.5357
ENSG00000112658	SRF	0.609232	3.11525e-05	0.000799968	1097	1388.03	1768.99	2024.15
ENSG00000112902	SEMA5A	-0.96788	0.000772947	0.0096935	179.434	178.748	86.6284	96.59
ENSG00000112972	HMGCS1	0.734067	1.69303e-12	3.93149e-10	3838.47	4090.23	6555.21	6633.93
ENSG00000113119	TMCO6	-0.826263	0.00125958	0.0140174	234.488	216.139	131.911	122.064
ENSG00000113361	CDH6	-1.78485	0.000295199	0.00467387	65.2489	79.3423	18.7039	23.3514
ENSG00000113721	PDGFRB	0.738618	0.00410773	0.0329683	150.888	158.685	214.602	302.507
ENSG00000113732	ATP6V0E1	0.637985	6.64598e-05	0.00143564	684.094	610.115	1111.4	901.153
ENSG00000113763	UNC5A	-1.23667	0.00616028	0.0440612	83.6001	81.1662	45.283	24.4129
ENSG00000113810	SMC4	-0.786199	1.31071e-06	6.08354e-05	1565.97	1244.85	723.544	906.46
ENSG00000114450	GNB4	-0.699482	0.00293748	0.0257085	283.425	319.193	161.444	210.163
ENSG00000114805	PLCH1	-1.26672	2.4329e-06	0.000100289	231.43	231.643	88.5972	104.02
ENSG00000114857	NKTR	-0.703193	4.37984e-08	3.27263e-06	2132.82	1967.14	1184.25	1334.22
ENSG00000115183	TANC1	-0.95632	0.00154533	0.0162254	155.986	169.628	77.7687	90.2215
ENSG00000115233	PSMD14	0.597025	9.8119e-07	4.80906e-05	1557.82	1516.62	2450.21	2199.28
ENSG00000115267	IFIH1	-1.82029	0.00477695	0.036833	45.8781	40.1271	15.7506	8.49143
ENSG00000115318	LOXL3	-0.902405	4.25998e-05	0.00100943	332.361	320.105	180.148	168.767
ENSG00000115339	GALNT3	-0.838426	0.00122487	0.0137298	331.342	243.499	136.834	184.689
ENSG00000115350	POLE4	1.00197	2.74363e-05	0.000728134	172.298	242.587	480.394	351.333
ENSG00000115457	IGFBP2	0.617942	1.46496e-05	0.000442668	2916.83	3892.33	5632.82	4818.89
ENSG00000115464	USP34	-1.00074	2.51787e-07	1.49921e-05	952.226	917.452	365.218	569.987
ENSG00000115541	HSPE1	0.585171	0.00054563	0.00743134	587.24	664.833	1063.17	815.178
ENSG00000115648	MLPH	-1.42936	0.000177999	0.00316738	102.971	128.589	38.3921	47.7643
ENSG00000115649	CNPPD1	0.687825	0.000626426	0.00823396	301.776	433.19	629.04	556.189
ENSG00000115758	ODC1	0.748079	9.91084e-10	1.07881e-07	1547.62	1505.68	2720.92	2406.26
ENSG00000115808	STRN	-0.795787	3.55531e-05	0.000887744	833.962	700.401	365.218	519.039
ENSG00000115963	RND3	-0.597219	0.000132937	0.00250154	1190.79	955.755	687.121	731.325
ENSG00000116096	SPR	0.846982	0.00490447	0.0375049	80.5416	118.557	189.007	169.829
ENSG00000116539	ASH1L	-0.707608	0.000879642	0.0107415	383.337	337.433	205.742	235.637
ENSG00000116717	GADD45A	0.653549	0.00707716	0.0486223	146.81	180.572	246.103	269.603
ENSG00000116774	OLFML3	-0.778064	3.26482e-08	2.51319e-06	1208.12	1262.18	682.199	758.922
ENSG00000116857	TMEM9	0.596039	0.000144857	0.00268604	903.289	1241.2	1657.75	1585.78
ENSG00000116863	ADPRHL2	0.590914	0.00131536	0.0144193	319.108	382.12	546.35	510.547
ENSG00000116871	MAP7D1	0.73759	1.83587e-07	1.17335e-05	902.269	1108.06	1628.22	1725.88
ENSG00000116990	MYCL	-0.773374	0.00105192	0.0122204	264.054	265.386	150.615	159.214
ENSG00000117122	MFAP2	0.816398	1.23298e-08	1.08729e-06	854.352	1067.02	1729.62	1655.83
ENSG00000117289	TXNIP	-1.50193	1.48787e-07	9.96659e-06	199.825	237.115	74.8155	79.6072
ENSG00000117308	GALE	-0.639112	0.0022127	0.020859	378.24	347.464	249.057	216.532
ENSG00000117322	CR2	-1.5902	0.000368275	0.00554721	102.971	72.9584	26.5792	31.8429
ENSG00000117461	PIK3R3	0.747214	0.000287035	0.00458631	284.444	249.883	394.75	502.056
ENSG00000117691	NENF	0.92178	4.41662e-05	0.00103008	188.61	227.995	449.877	339.657
ENSG00000117984	CTSD	1.00299	1.32614e-10	1.95719e-08	671.859	897.388	1625.27	1522.09
ENSG00000118412	CASP8AP2	-0.70077	0.000553441	0.00748651	493.445	452.342	250.041	332.227
ENSG00000118507	AKAP7	-0.728763	0.00263095	0.023604	258.956	237.115	150.615	148.6
ENSG00000118515	SGK1	0.609243	0.00321751	0.0275028	234.488	228.907	370.14	336.473
ENSG00000119383	PPP2R4	0.606287	9.84765e-06	0.000316876	1938.1	2544.42	3443.48	3382.77
ENSG00000119638	NEK9	-0.603783	0.00210391	0.0203215	409.844	508.885	298.277	306.753
ENSG00000119655	NPC2	0.657293	0.000117702	0.00227234	459.801	600.995	861.362	813.055
ENSG00000119900	OGFRL1	0.889723	6.71702e-06	0.000229383	253.859	222.523	434.127	447.923
ENSG00000120156	TEK	1.07993	2.68947e-08	2.12912e-06	228.371	220.699	456.768	492.503
ENSG00000120162	MOB3B	-0.619095	0.00138352	0.0150129	403.727	454.166	278.589	280.217
ENSG00000120437	ACAT2	1.02224	4.1712e-18	1.87475e-15	1926.88	1745.53	3890.4	3566.4
ENSG00000120533	ENY2	0.682549	2.65728e-06	0.000108257	932.855	1146.36	1775.88	1562.42
ENSG00000120549	KIAA1217	-1.16079	1.31521e-06	6.08354e-05	292.6	343.816	127.974	157.092
ENSG00000120738	EGR1	1.05689	0.00246765	0.0225012	57.0928	57.4547	114.192	124.187
ENSG00000120756	PLS1	-0.725131	0.000506196	0.00699686	422.079	350.2	232.322	234.576
ENSG00000120833	SOCS2	-0.905081	1.75186e-06	7.72201e-05	521.991	484.261	252.994	284.463
ENSG00000120875	DUSP4	1.85637	3.29215e-18	1.52898e-15	126.42	173.276	546.35	541.329
ENSG00000121207	LRAT	1.4732	2.91512e-18	1.40056e-15	349.693	288.186	901.723	867.188
ENSG00000121236	TRIM6	-0.781788	0.00276193	0.0245108	226.332	200.636	124.036	124.187
ENSG00000121281	ADCY7	-2.23222	0.00379402	0.0310831	24.4683	42.8631	5.90648	8.49143
ENSG00000121310	ECHDC2	-1.33854	2.91604e-05	0.000759425	152.927	164.156	66.9401	58.3786
ENSG00000121653	MAPK8IP1	0.586049	0.0016738	0.0171435	371.103	443.222	543.396	680.376
ENSG00000121769	FABP3	1.52279	6.01464e-11	9.85906e-09	132.537	146.829	455.784	347.087
ENSG00000121775	TMEM39B	0.717203	6.76572e-05	0.00145474	308.913	326.489	507.958	537.083
ENSG00000122140	MRPS2	0.668168	3.95308e-05	0.000955314	482.23	525.3	862.347	738.755
ENSG00000122386	ZNF205	0.634931	0.0051783	0.0389575	210.02	203.372	362.264	279.156
ENSG00000122490	PQLC1	0.841738	0.000254102	0.00421979	154.966	197.9	316.981	316.306
ENSG00000122497	NBPF14	-0.7263	0.00463799	0.036137	241.625	207.019	129.943	141.17
ENSG00000122507	BBS9	-0.628355	0.00436927	0.0345304	334.4	303.689	189.992	222.9
ENSG00000122705	CLTA	0.614205	1.1406e-07	7.79016e-06	2006.4	2009.09	3224.94	2921.05
ENSG00000123095	BHLHE41	2.60625	0.000465276	0.00661499	5.09757	7.29584	34.4545	41.3957
ENSG00000123104	ITPR2	-0.832531	2.35115e-07	1.41201e-05	916.543	792.511	460.706	498.872
ENSG00000123240	OPTN	-0.693702	0.000249358	0.00415587	495.484	440.486	284.496	294.016
ENSG00000123297	TSFM	0.600732	0.00291083	0.0255394	248.761	255.354	405.579	358.763
ENSG00000123395	C12orf44	0.800563	0.000407181	0.00601617	188.61	279.066	425.267	390.606
ENSG00000123552	USP45	-0.6887	0.00313986	0.0270214	387.415	297.305	187.039	237.76
ENSG00000123572	NRK	-0.839782	0.00483149	0.0371295	177.395	150.477	87.6128	95.5286
ENSG00000123908	AGO2	-0.68453	0.00299829	0.0261258	303.815	290.922	164.397	205.917
ENSG00000123933	MXD4	0.767149	2.5597e-06	0.000104587	403.727	452.342	727.482	730.263
ENSG00000124074	ENKD1	0.858675	0.00563691	0.0415331	79.5221	86.6381	164.397	136.924
ENSG00000124151	NCOA3	-0.831997	0.000261049	0.00429421	456.742	375.736	191.961	275.972
ENSG00000124177	CHD6	-0.752355	1.75249e-06	7.72201e-05	943.05	898.3	499.098	594.4
ENSG00000124222	STX16	-0.650174	9.74785e-06	0.000314391	1026.65	1121.74	645.775	723.895
ENSG00000124225	PMEPA1	0.658274	0.000764269	0.0096193	291.581	376.648	565.054	490.38
ENSG00000124302	CHST8	-1.05287	0.00012261	0.0023466	193.708	231.643	105.332	99.7743
ENSG00000124588	NQO2	-0.658676	2.25996e-05	0.000627251	834.982	819.87	553.241	494.626
ENSG00000124615	MOCS1	0.668076	0.000347361	0.00528361	312.991	402.183	558.163	579.54
ENSG00000124635	HIST1H2BJ	1.92046	0.000243293	0.00409082	21.4098	16.4156	89.5817	53.0715
ENSG00000124802	EEF1E1	0.659745	0.00303084	0.02636	200.844	215.227	364.233	292.954
ENSG00000124839	RAB17	-0.6052	0.00118077	0.013332	684.094	934.779	585.726	478.705
ENSG00000125266	EFNB2	-0.908472	0.000437065	0.00634336	257.937	252.618	114.192	158.153
ENSG00000125285	SOX21	-2.09633	2.42029e-07	1.44729e-05	126.42	128.589	21.6571	38.2114
ENSG00000125520	SLC2A4RG	0.653419	0.00366139	0.0303836	212.059	323.753	415.423	428.817
ENSG00000125651	GTF2F1	0.598037	3.00821e-05	0.000774738	950.187	1192.87	1601.64	1644.15
ENSG00000125652	ALKBH7	0.895895	0.000165971	0.00299155	226.332	371.176	641.838	471.275
ENSG00000125656	CLPP	0.615523	0.000131228	0.0024775	505.679	590.963	887.941	792.888
ENSG00000125731	SH2D3A	0.725003	0.000337837	0.00518317	231.43	286.362	416.407	440.493
ENSG00000125877	ITPA	0.62377	0.000554989	0.00749986	431.254	564.516	834.783	700.543
ENSG00000125901	MRPS26	0.619053	0.00013304	0.00250154	778.908	1083.43	1470.71	1391.53
ENSG00000125966	MMP24	1.09174	3.33092e-06	0.000131101	135.595	138.621	288.433	296.139
ENSG00000125968	ID1	-0.891553	1.54841e-07	1.02733e-05	734.05	651.154	361.28	385.299
ENSG00000125970	RALY	0.612074	1.66764e-06	7.47111e-05	1846.34	2196.96	3248.57	2932.73
ENSG00000126106	TMEM53	1.0095	0.00380362	0.0311191	53.0147	67.4865	123.052	119.941
ENSG00000126267	COX6B1	0.609241	2.97575e-05	0.000772088	1075.59	1270.39	1965.87	1613.37
ENSG00000126432	PRDX5	0.642702	7.39942e-06	0.000249627	1636.32	2082.05	3153.08	2653.57
ENSG00000126453	BCL2L12	0.613131	4.43435e-05	0.00103145	817.65	1021.42	1487.45	1326.79
ENSG00000126749	EMG1	0.684652	0.000327932	0.00507675	478.152	746	1009.02	960.593
ENSG00000126768	TIMM17B	0.605761	0.000646246	0.00843875	449.605	614.674	837.736	783.335
ENSG00000126822	PLEKHG3	0.773741	8.05165e-07	4.02092e-05	506.698	612.851	953.897	961.655
ENSG00000127418	FGFRL1	-0.773142	0.000272658	0.00444321	369.064	346.552	194.914	223.962
ENSG00000127837	AAMP	0.685033	2.57653e-05	0.000695714	1193.85	1769.24	2449.22	2317.1
ENSG00000127838	PNKD	0.695325	0.000150256	0.00276189	297.698	316.457	514.848	479.766
ENSG00000127884	ECHS1	0.700827	8.50067e-09	7.6909e-07	1325.37	1447.31	2295.65	2212.02
ENSG00000127922	SHFM1	0.908897	0.00395348	0.0319883	833.962	1281.33	2108.61	1863.87
ENSG00000127955	GNAI1	-0.727398	0.00196269	0.0193123	258.956	269.946	163.413	156.03
ENSG00000128052	KDR	-0.741552	2.79708e-07	1.63061e-05	1577.19	1386.21	814.11	958.47
ENSG00000128185	DGCR6L	0.899757	4.39524e-09	4.28244e-07	523.01	612.851	1104.51	1015.79
ENSG00000128228	SDF2L1	0.585714	0.00663613	0.0464629	274.249	403.095	561.116	456.415
ENSG00000128283	CDC42EP1	0.983586	5.13004e-06	0.000187603	197.786	224.347	467.597	367.254
ENSG00000128564	VGF	0.813057	6.4833e-07	3.38322e-05	517.913	658.45	1092.7	975.453
ENSG00000128610	FEZF1	0.876511	0.00216397	0.0205666	88.6977	111.262	185.07	182.566
ENSG00000128829	EIF2AK4	-0.702632	1.82601e-08	1.52346e-06	2407.07	2121.27	1385.07	1396.84
ENSG00000128833	MYO5C	-0.710762	0.000145165	0.00268604	527.089	500.677	286.464	341.78
ENSG00000128849	CGNL1	-0.769318	6.7129e-07	3.43863e-05	901.25	960.315	507.958	584.847
ENSG00000129003	VPS13C	-0.648848	0.00542403	0.0402841	279.347	252.618	169.319	169.829
ENSG00000129084	PSMA1	0.761715	0.00547007	0.040518	144.771	186.044	345.529	215.47
ENSG00000129317	PUS7L	-0.88924	0.00133315	0.0145684	229.391	179.66	110.254	110.389
ENSG00000129654	FOXJ1	1.64412	2.72384e-08	2.14414e-06	75.444	60.1907	223.462	199.549
ENSG00000129932	DOHH	0.770288	0.000346999	0.00528361	226.332	325.577	502.051	440.493
ENSG00000130165	ELOF1	0.669751	0.000126694	0.00240495	617.825	886.445	1273.83	1120.87
ENSG00000130176	CNN1	0.948857	2.01347e-06	8.63192e-05	272.21	374.824	679.246	571.049
ENSG00000130203	APOE	0.858598	1.77046e-13	4.93358e-11	5910.12	6906.42	12313	10928.5
ENSG00000130208	APOC1	1.20943	1.28955e-10	1.95719e-08	251.82	287.274	679.246	567.865
ENSG00000130255	RPL36	0.619516	2.11085e-05	0.000595353	2826.09	3736.38	5546.19	4537.61
ENSG00000130270	ATP8B3	-2.31048	1.86261e-06	8.05954e-05	91.7562	103.966	27.5636	11.6757
ENSG00000130305	NSUN5	0.590149	0.000451137	0.00648495	530.147	663.921	972.601	825.792
ENSG00000130313	PGLS	0.664349	0.000371136	0.00556025	286.483	332.873	496.145	486.135
ENSG00000130429	ARPC1B	0.589539	0.0031704	0.0272003	256.917	290.01	440.033	383.176
ENSG00000130477	UNC13A	-0.68105	5.65556e-06	0.000201532	1069.47	1216.58	662.511	764.229
ENSG00000130522	JUND	0.669553	1.07968e-06	5.18728e-05	826.825	920.188	1444.14	1335.28
ENSG00000130529	TRPM4	-1.04127	0.00205291	0.0199464	139.673	148.653	84.6596	55.1943
ENSG00000130558	OLFM1	0.926998	2.91808e-12	6.16025e-10	755.46	746	1433.31	1421.25
ENSG00000130702	LAMA5	-0.768065	2.13116e-08	1.72637e-06	2087.96	2614.65	1393.93	1368.18
ENSG00000130706	ADRM1	0.590256	0.000126145	0.00240396	655.547	764.239	1148.81	989.252
ENSG00000130707	ASS1	-0.696442	0.00129383	0.0142958	347.654	373	248.072	196.364
ENSG00000130830	MPP1	-1.29262	6.18042e-06	0.000214208	211.039	191.516	85.644	78.5458
ENSG00000131067	GGT7	0.628406	0.000126461	0.00240396	445.527	470.582	666.448	750.43
ENSG00000131069	ACSS2	1.55419	2.66372e-24	2.3196e-21	369.064	352.024	1066.12	1050.81
ENSG00000131116	ZNF428	1.7636	2.6655e-09	2.69119e-07	67.2879	141.357	379.984	331.166
ENSG00000131149	GSE1	-0.621975	2.07938e-06	8.83292e-05	1650.59	1531.21	992.289	1075.23
ENSG00000131153	GINS2	0.705436	6.64288e-07	3.42797e-05	663.703	731.408	1153.73	1121.93
ENSG00000131203	IDO1	-1.53822	8.88825e-13	2.21143e-10	402.708	424.983	141.756	143.293
ENSG00000131378	RFTN1	-1.32316	0.00280543	0.0247863	72.3855	85.7261	33.4701	29.72
ENSG00000131389	SLC6A6	-0.71167	3.96476e-07	2.19087e-05	2014.56	2051.95	1094.67	1389.41
ENSG00000131409	LRRC4B	0.893421	0.00155224	0.0162734	91.7562	128.589	212.633	197.426
ENSG00000131507	NDFIP1	0.589199	2.08285e-05	0.000589844	744.245	806.19	1164.56	1168.63
ENSG00000131759	RARA	0.796584	0.000883133	0.0107706	141.712	156.861	258.901	260.05
ENSG00000131771	PPP1R1B	1.2668	0.00349446	0.0292598	31.6049	39.2151	99.4258	71.1157
ENSG00000131797	CLUHP3	-1.01802	0.00531254	0.0396888	101.951	117.645	50.2051	58.3786
ENSG00000131969	ABHD12B	-3.27018	1.5904e-16	6.51735e-14	169.239	176.012	16.735	19.1057
ENSG00000132256	TRIM5	-0.595818	0.0026681	0.0238146	422.079	429.543	253.979	309.937
ENSG00000132274	TRIM22	-1.27677	5.8044e-16	2.18575e-13	1102.09	948.459	419.36	426.694
ENSG00000132294	EFR3A	-0.622164	0.000118209	0.00227801	917.562	759.679	540.443	548.759
ENSG00000132297	HHLA1	-1.43556	1.42354e-10	2.04477e-08	399.649	359.32	147.662	132.679
ENSG00000132323	ILKAP	0.835212	6.22392e-06	0.000214648	293.62	355.672	608.368	550.882
ENSG00000132507	EIF5A	0.680588	3.97826e-07	2.19087e-05	6503.48	8707.58	12732.4	11650.2
ENSG00000133083	DCLK1	0.806784	7.81577e-08	5.55597e-06	511.796	554.484	922.396	943.61
ENSG00000133104	SPG20	-1.67927	4.23218e-26	4.53592e-23	1052.14	972.171	321.903	309.937
ENSG00000133107	TRPC4	-0.761529	3.13679e-05	0.0008034	498.542	518.917	289.418	310.999
ENSG00000133138	TBC1D8B	-1.49439	0.00321522	0.0275001	66.2684	57.4547	22.6415	21.2286
ENSG00000133169	BEX1	0.776919	1.55198e-06	6.99799e-05	769.733	978.555	1665.63	1331.03
ENSG00000133265	HSPBP1	0.669887	6.52646e-07	3.38574e-05	860.469	879.149	1448.07	1319.36
ENSG00000133398	MED10	0.613526	0.00142342	0.0153221	267.113	307.337	439.049	440.493
ENSG00000133687	TMTC1	-0.675624	0.00443404	0.0349629	271.191	244.411	163.413	159.214
ENSG00000133812	SBF2	-0.774826	3.66755e-05	0.000909158	569.908	486.085	293.355	323.736
ENSG00000133863	TEX15	-0.857157	0.00231491	0.0214397	197.786	172.364	103.363	100.836
ENSG00000133935	C14orf1	0.92063	2.45614e-12	5.43198e-10	1034.81	928.396	1932.4	1782.14
ENSG00000134146	DPH6	-0.961725	0.000484842	0.00678243	206.961	188.78	104.348	98.7129
ENSG00000134207	SYT6	-0.824647	6.03003e-07	3.17689e-05	694.289	667.569	389.828	378.93
ENSG00000134278	SPIRE1	-0.91432	0.00137164	0.0149188	200.844	177.836	89.5817	111.45
ENSG00000134330	IAH1	-1.6208	3.51096e-06	0.000137382	162.103	141.357	58.0804	40.3343
ENSG00000134363	FST	-0.769365	0.000128779	0.00243788	395.571	390.327	224.446	236.699
ENSG00000134375	TIMM17A	0.693604	4.03374e-05	0.000967333	591.318	805.278	1200.98	1059.31
ENSG00000134594	RAB33A	1.28239	0.000821003	0.0101181	51.9952	38.3032	101.395	117.819
ENSG00000134595	SOX3	0.867353	3.55978e-07	2.00028e-05	352.752	394.887	712.716	651.717
ENSG00000134686	PHC2	0.845032	0.000487249	0.00679564	142.732	150.477	282.527	244.129
ENSG00000134824	FADS2	0.590002	6.77042e-08	4.86249e-06	5936.63	6833.47	9735.85	9488.11
ENSG00000134954	ETS1	-0.627014	0.000117751	0.00227234	771.772	757.855	453.815	537.083
ENSG00000135048	TMEM2	-0.72914	2.37394e-06	9.91626e-05	871.684	934.779	511.895	578.479
ENSG00000135063	FAM189A2	0.709576	1.06577e-05	0.000339802	451.645	429.543	698.934	741.939
ENSG00000135097	MSI1	1.03775	1.04475e-07	7.22484e-06	288.522	416.775	759.967	689.929
ENSG00000135144	DTX1	0.913352	0.00606715	0.043619	69.3269	66.5745	135.849	119.941
ENSG00000135333	EPHA7	-1.02303	0.00354256	0.0295737	124.381	115.821	64.9713	53.0715
ENSG00000135392	DNAJC14	-0.873874	0.00593753	0.0431097	134.576	178.748	75.7999	95.5286
ENSG00000135404	CD63	0.730692	3.78489e-07	2.10099e-05	2301.04	3080.67	4794.1	4138.51
ENSG00000135423	GLS2	-0.771725	0.0049941	0.0379198	176.376	208.843	112.223	113.573
ENSG00000135473	PAN2	-0.674483	0.00266781	0.0238146	304.835	346.552	225.431	182.566
ENSG00000135482	ZC3H10	-1.40196	0.00659458	0.0462417	54.0342	62.0146	21.6571	22.29
ENSG00000135636	DYSF	-0.732676	0.000997467	0.0117478	317.069	293.658	189.007	178.32
ENSG00000135638	EMX1	3.50988	1.70674e-32	2.97249e-29	30.5854	37.3912	443.971	332.227
ENSG00000135842	FAM129A	-0.729962	0.000550862	0.00746611	386.396	338.345	208.696	228.207
ENSG00000135924	DNAJB2	1.01579	5.19497e-08	3.78961e-06	263.034	321.017	616.243	565.742
ENSG00000136010	ALDH1L2	-2.13302	2.41724e-06	0.000100174	94.8148	93.9339	18.7039	24.4129
ENSG00000136110	LECT1	-0.989563	1.20723e-11	2.27302e-09	1079.66	1099.85	570.96	526.469
ENSG00000136160	EDNRB	-1.15426	0.00108972	0.0125273	115.205	133.149	50.2051	61.5629
ENSG00000136167	LCP1	0.688308	0.00392915	0.0318284	170.259	153.213	245.119	275.972
ENSG00000136231	IGF2BP3	-0.74547	2.09369e-07	1.29077e-05	1479.31	1250.32	792.453	835.345
ENSG00000136237	RAPGEF5	-0.900087	0.00325394	0.0277291	249.781	168.716	90.5661	133.74
ENSG00000136383	ALPK3	0.735771	0.00044927	0.00647609	286.483	294.57	402.625	565.742
ENSG00000136490	LIMD2	0.653444	0.00023498	0.00398779	792.162	1231.17	1635.11	1549.69
ENSG00000136856	SLC2A8	0.890301	4.42421e-07	2.42687e-05	318.088	334.697	637.9	572.11
ENSG00000136930	PSMB7	0.698601	4.81967e-08	3.55304e-06	1609.81	1920.63	2977.85	2753.35
ENSG00000136933	RABEPK	0.614692	0.000555506	0.00749986	383.337	393.975	650.698	539.206
ENSG00000137133	HINT2	0.803533	0.00233724	0.021566	117.244	134.061	239.213	199.549
ENSG00000137135	ARHGEF39	-0.84054	0.000883573	0.0107706	322.166	243.499	175.226	140.109
ENSG00000137486	ARRB1	-1.40576	9.41727e-10	1.04136e-07	344.596	341.081	123.052	135.863
ENSG00000137501	SYTL2	0.657057	0.00330449	0.028057	190.649	185.132	312.059	280.217
ENSG00000137573	SULF1	-1.00191	0.000815407	0.0100808	185.551	188.78	75.7999	111.45
ENSG00000137831	UACA	-0.636246	0.00153188	0.0161206	585.201	431.367	330.763	322.674
ENSG00000137841	PLCB2	-0.89629	0.00428739	0.0339796	172.298	175.1	115.176	71.1157
ENSG00000137880	GCHFR	0.851315	0.00508858	0.0384485	102.971	201.548	316.981	233.514
ENSG00000138336	TET1	-0.736291	4.32073e-05	0.00101955	898.191	694.929	436.095	520.1
ENSG00000138439	FAM117B	0.676197	5.14648e-05	0.00115942	390.474	392.151	635.931	614.567
ENSG00000138606	SHF	0.778162	0.000547421	0.00744845	175.356	237.115	345.529	363.009
ENSG00000138650	PCDH10	-1.46397	2.8353e-06	0.000113518	178.415	195.164	56.1116	79.6072
ENSG00000138688	KIAA1109	-0.657007	0.000146285	0.00269602	738.128	610.115	417.391	437.309
ENSG00000138735	PDE5A	-0.714296	0.00161415	0.0167211	374.161	292.746	192.945	213.347
ENSG00000138768	USO1	-0.63962	1.62843e-06	7.31898e-05	2581.41	2185.1	1433.31	1626.11
ENSG00000138821	SLC39A8	-0.829346	5.73301e-06	0.000203771	552.576	544.452	285.48	332.227
ENSG00000139180	NDUFA9	0.927152	0.0053411	0.0398594	85.6391	60.1907	140.771	135.863
ENSG00000139209	SLC38A4	-2.86969	8.35761e-13	2.11721e-10	175.356	139.533	17.7194	25.4743
ENSG00000139289	PHLDA1	0.895791	2.32156e-10	3.11023e-08	653.508	615.586	1208.86	1151.65
ENSG00000139318	DUSP6	0.708243	1.68433e-09	1.77786e-07	1730.11	1582.29	2706.15	2704.52
ENSG00000139546	TARBP2	0.691355	0.000155643	0.0028459	497.523	717.728	1054.31	909.645
ENSG00000139618	BRCA2	-0.684524	0.000360772	0.00545781	422.079	445.046	264.807	274.91
ENSG00000139629	GALNT6	-1.10995	0.000450291	0.0064813	158.025	145.917	73.831	66.87
ENSG00000139637	C12orf10	0.60798	0.000536723	0.00733153	367.025	443.222	633.963	601.83
ENSG00000139675	HNRNPA1L2	0.757217	0.000496541	0.00689762	270.171	430.455	635.931	549.82
ENSG00000139998	RAB15	0.723765	2.01672e-08	1.65369e-06	966.499	1055.16	1647.91	1691.92
ENSG00000140057	AK7	-1.94189	0.0025932	0.0233254	46.8976	39.2151	12.7974	9.55286
ENSG00000140365	COMMD4	0.699057	9.28257e-06	0.000304315	786.045	1044.22	1575.06	1397.9
ENSG00000140470	ADAMTS17	2.15958	2.87102e-05	0.000751384	18.3512	14.5917	62.0181	84.9143
ENSG00000140545	MFGE8	0.770428	5.90226e-11	9.79001e-09	5584.9	6822.52	10734	10432.8
ENSG00000140691	ARMC5	0.95625	1.9267e-05	0.000554643	176.376	177.836	377.031	309.937
ENSG00000140859	KIFC3	0.911039	0.00254785	0.0230439	79.5221	126.765	183.101	205.917
ENSG00000140937	CDH11	-1.26375	0.0023852	0.0218926	85.6391	88.4621	36.4233	36.0886
ENSG00000141504	SAT2	0.653145	0.0036724	0.0304569	223.273	322.841	475.472	384.237
ENSG00000141655	TNFRSF11A	1.10192	1.39359e-05	0.000426744	108.068	137.709	259.885	268.542
ENSG00000141682	PMAIP1	0.906344	9.09987e-14	2.81752e-11	1184.67	1285.89	2339.95	2291.63
ENSG00000141736	ERBB2	0.864475	1.66311e-16	6.62061e-14	4032.18	4396.66	7643.97	7703.85
ENSG00000141738	GRB7	0.940488	1.7563e-07	1.13817e-05	294.639	319.193	623.134	555.127
ENSG00000141753	IGFBP4	0.952755	5.50357e-14	1.78328e-11	1409.99	1654.33	3086.14	2846.75
ENSG00000142168	SOD1	0.83	6.58335e-10	7.39725e-08	1423.24	1682.6	2974.9	2547.43
ENSG00000142227	EMP3	0.992879	0.00109203	0.0125435	75.444	95.7579	185.07	156.03
ENSG00000142273	CBLC	-1.12926	0.00284502	0.025044	97.8733	119.469	43.3142	56.2557
ENSG00000142279	WTIP	0.685272	0.00380178	0.0311191	175.356	262.65	372.108	333.289
ENSG00000142409	ZNF787	0.695409	0.000160336	0.0029126	623.942	984.026	1311.24	1294.94
ENSG00000142507	PSMB6	0.600459	5.30441e-06	0.000192465	1708.7	2015.48	3030.03	2617.48
ENSG00000142546	NOSIP	0.662888	1.1066e-05	0.000348829	747.303	776.095	1330.93	1080.53
ENSG00000142798	HSPG2	-0.664574	1.56646e-05	0.000468357	1436.49	1481.97	792.453	1049.75
ENSG00000143126	CELSR2	-0.974768	5.49661e-09	5.20981e-07	732.011	760.591	353.405	406.527
ENSG00000143341	HMCN1	-0.881425	0.000125925	0.00240344	429.215	396.711	178.179	270.664
ENSG00000143344	RGL1	1.43078	5.56953e-05	0.00123567	76.4635	41.9511	170.304	147.539
ENSG00000143494	VASH2	-0.776427	9.78079e-10	1.07304e-07	1768.86	1668.01	1002.13	1004.11
ENSG00000143768	LEFTY2	-1.42063	0.000418626	0.00612038	92.7757	116.733	45.283	32.9043
ENSG00000143793	C1orf35	0.590736	0.00187342	0.0186579	328.283	415.863	603.446	517.977
ENSG00000143878	RHOB	0.962513	4.74634e-08	3.5176e-06	312.991	364.792	630.025	692.052
ENSG00000144040	SFXN5	0.806507	4.59394e-06	0.000170232	408.825	525.3	878.097	756.799
ENSG00000144339	TMEFF2	2.06402	0.000941768	0.011302	12.2342	10.0318	47.2519	45.6415
ENSG00000144485	HES6	1.33203	2.24092e-11	4.00292e-09	328.283	522.565	1156.69	988.19
ENSG00000144712	CAND2	-0.877645	0.00714687	0.0489324	122.342	183.308	81.7063	84.9143
ENSG00000144893	MED12L	-1.22289	0.00365066	0.0303126	119.283	77.5183	34.4545	49.8872
ENSG00000145247	OCIAD2	0.834104	3.67254e-07	2.04678e-05	676.957	891.916	1527.81	1270.53
ENSG00000145416	2021-03-01	-0.922716	0.00271188	0.0241461	163.122	149.565	74.8155	90.2215
ENSG00000145494	NDUFS6	0.943446	1.49168e-10	2.12078e-08	1008.3	1262.18	2372.44	1995.49
ENSG00000145681	HAPLN1	-2.19853	0.00147371	0.0156982	41.8001	38.3032	6.8909	10.6143
ENSG00000145687	SSBP2	0.734979	0.00128039	0.0141698	172.298	168.716	274.651	292.954
ENSG00000145741	BTF3	-1.1576	4.30533e-24	3.33256e-21	8776.99	8849.85	4285.15	3615.23
ENSG00000145912	NHP2	0.742279	1.46783e-05	0.000442668	540.342	709.52	1140.94	951.04
ENSG00000146281	PM20D2	-1.1838	3.90708e-06	0.000149553	260.995	246.235	120.098	102.959
ENSG00000146414	SHPRH	-1.01565	0.000338367	0.00518317	390.474	235.291	127.974	181.504
ENSG00000146530	VWDE	-0.741826	0.00219825	0.0207931	238.566	269.034	146.678	157.092
ENSG00000146540	C7orf50	0.757138	5.63964e-06	0.00020148	645.352	883.709	1379.16	1206.84
ENSG00000146556	WASH2P	0.952911	0.000418418	0.00612038	102.971	115.821	196.883	227.146
ENSG00000146576	C7orf26	0.619628	0.000205642	0.00356181	397.61	418.599	611.321	643.226
ENSG00000146648	EGFR	-1.25088	0.00186676	0.0186048	97.8733	89.374	39.3766	39.2729
ENSG00000146834	MEPCE	0.697381	4.32464e-05	0.00101955	617.825	885.533	1224.61	1215.34
ENSG00000147027	TMEM47	-0.692744	2.25534e-06	9.49353e-05	1215.26	1049.69	710.747	689.929
ENSG00000147119	CHST7	1.17047	3.97242e-10	4.85259e-08	252.839	329.225	650.698	661.27
ENSG00000147144	CCDC120	1.07968	6.1771e-08	4.45936e-06	212.059	259.914	473.503	525.407
ENSG00000147155	EBP	0.925728	1.65962e-12	3.91924e-10	983.831	1048.78	2049.55	1811.86
ENSG00000147202	DIAPH2	-0.899879	1.42021e-08	1.24451e-06	1186.71	955.755	565.054	582.725
ENSG00000147383	NSDHL	1.18996	1.90502e-14	6.47383e-12	486.308	546.276	1274.82	1081.6
ENSG00000147394	ZNF185	-0.828919	0.00217072	0.0206167	192.688	207.019	106.317	118.88
ENSG00000147400	CETN2	0.585685	0.00188832	0.0187301	408.825	316.457	552.256	534.96
ENSG00000147586	MRPS28	0.733454	0.00621969	0.0443495	112.146	139.533	222.478	196.364
ENSG00000147596	PRDM14	-1.22263	1.47592e-13	4.37532e-11	823.767	839.022	329.779	383.176
ENSG00000147869	CER1	-1.1219	0.000435571	0.00632828	160.064	147.741	63.0025	78.5458
ENSG00000148291	SURF2	0.595057	0.00399761	0.0322577	268.132	294.57	479.41	370.439
ENSG00000148334	PTGES2	0.608143	8.2152e-06	0.000273833	890.035	1018.68	1492.37	1418.07
ENSG00000148600	CDHR1	0.884001	6.62678e-06	0.000227416	247.742	230.731	424.282	458.537
ENSG00000148926	ADM	0.8552	1.34376e-10	1.95719e-08	916.543	1044.22	1833.96	1714.21
ENSG00000149311	ATM	-0.596182	0.000232839	0.00395628	787.064	688.545	484.332	491.442
ENSG00000149541	B3GAT3	0.728834	0.000171209	0.00306219	298.717	298.217	548.319	440.493
ENSG00000149591	TAGLN	1.09029	1.36185e-15	4.99334e-13	1388.58	1771.98	3508.45	3223.56
ENSG00000149806	FAU	0.724491	6.19741e-06	0.000214264	1190.79	1587.76	2570.3	2022.02
ENSG00000149809	TM7SF2	0.980162	1.62742e-08	1.40837e-06	448.586	601.907	1113.37	960.593
ENSG00000149927	DOC2A	-1.42498	0.00242363	0.0221578	63.2098	82.0782	26.5792	27.5972
ENSG00000150540	HNMT	1.74077	7.14427e-07	3.61967e-05	55.0537	37.3912	162.428	145.416
ENSG00000150893	FREM2	-1.29845	1.15858e-10	1.79361e-08	651.469	565.428	210.665	284.463
ENSG00000151014	CCRN4L	-0.735243	0.003772	0.031032	214.098	229.819	130.927	135.863
ENSG00000151458	ANKRD50	-0.604527	0.000751631	0.00947218	514.854	505.237	322.888	348.149
ENSG00000151640	DPYSL4	0.619671	0.000523842	0.00718376	339.498	406.743	567.022	580.602
ENSG00000151650	VENTX	-1.82539	0.000379189	0.00566264	64.2294	70.2225	15.7506	22.29
ENSG00000152527	PLEKHH2	-1.11181	0.00382539	0.0312056	111.127	95.7579	54.1428	41.3957
ENSG00000152818	UTRN	-1.2134	1.17134e-12	2.86322e-10	1037.86	907.42	370.14	469.152
ENSG00000153071	DAB2	1.0128	0.000437869	0.00634842	87.6782	98.4938	171.288	204.856
ENSG00000153093	ACOXL	0.883836	4.76778e-05	0.00108901	173.317	197.9	340.607	344.964
ENSG00000153157	SYCP2L	-1.69969	0.00373878	0.0308605	48.9367	54.7188	10.8286	21.2286
ENSG00000153707	PTPRD	-0.599472	0.000676563	0.00877705	630.059	585.491	365.218	437.309
ENSG00000154237	LRRK1	-1.66697	0.0028703	0.0252315	48.9367	58.3667	14.7662	19.1057
ENSG00000154265	ABCA5	1.24363	0.0060774	0.0436702	27.5269	47.423	67.9246	110.389
ENSG00000154277	UCHL1	0.681503	3.12783e-10	4.07226e-08	5868.32	6496.95	10356	9476.44
ENSG00000154328	NEIL2	0.64128	0.00637903	0.0451621	161.083	203.372	297.293	271.726
ENSG00000154358	OBSCN	-0.612476	0.000524512	0.00718587	692.25	888.268	476.456	558.312
ENSG00000154518	ATP5G3	0.6142	6.96654e-05	0.00148936	1716.86	2475.11	3316.49	3102.56
ENSG00000154553	PDLIM3	-1.20864	0.00235108	0.0216651	97.8733	93.022	44.2986	38.2114
ENSG00000154645	CHODL	1.76249	7.53229e-09	6.99649e-07	51.9952	72.9584	224.446	200.61
ENSG00000155115	GTF3C6	0.602612	3.64834e-05	0.000906103	925.718	837.198	1456.93	1218.52
ENSG00000155252	PI4K2A	0.63299	0.00169896	0.0172912	268.132	362.968	469.565	510.547
ENSG00000155368	DBI	0.831809	2.55104e-10	3.38511e-08	1415.08	1699.93	2915.83	2630.22
ENSG00000155886	SLC24A2	-1.95669	4.45799e-05	0.00103522	78.5025	84.8141	16.735	25.4743
ENSG00000156467	UQCRB	0.614114	1.70265e-05	0.000496298	1217.3	1409.01	2216.9	1803.37
ENSG00000156711	MAPK13	-0.896772	0.0023213	0.0214616	155.986	208.843	97.457	98.7129
ENSG00000156787	TBC1D31	-0.626857	0.00520103	0.0390861	337.459	286.362	214.602	188.934
ENSG00000156925	ZIC3	-0.984216	3.33009e-12	6.9251e-10	1250.94	1192.87	597.539	637.919
ENSG00000156966	B3GNT7	-0.814686	1.69469e-06	7.56798e-05	663.703	681.249	355.373	409.712
ENSG00000157193	LRP8	-0.617216	5.58316e-05	0.00123673	1168.36	1015.95	655.62	768.475
ENSG00000157212	PAXIP1	-0.672421	0.00126559	0.0140544	692.25	470.582	338.638	390.606
ENSG00000157214	STEAP2	-0.782622	0.000786192	0.00983304	296.678	264.474	159.475	166.644
ENSG00000157404	KIT	-1.81499	7.4055e-11	1.18599e-08	236.527	252.618	66.9401	72.1772
ENSG00000157570	TSPAN18	-0.807712	0.0020055	0.0196088	214.098	264.474	122.067	151.784
ENSG00000157625	TAB3	-0.663774	0.00634007	0.0450235	292.6	239.851	154.553	181.504
ENSG00000158050	DUSP2	1.04672	0.00671117	0.0468941	39.761	62.9266	101.395	111.45
ENSG00000158164	TMSB15A	0.756326	9.35777e-05	0.00188413	254.878	254.442	442.002	418.203
ENSG00000158373	HIST1H2BD	1.72337	0.000123961	0.0023692	24.4683	26.4474	88.5972	79.6072
ENSG00000158467	AHCYL2	-0.837144	6.67552e-05	0.00143978	358.869	375.736	194.914	216.532
ENSG00000158526	TSR2	0.588158	0.00159845	0.0166157	449.605	660.273	861.362	808.809
ENSG00000158859	ADAMTS4	-1.39748	0.000325404	0.00504884	112.146	103.966	35.4389	46.7029
ENSG00000159176	CSRP1	-5.02586	2.13176e-30	2.70017e-27	255.898	344.728	5.90648	12.7371
ENSG00000159335	PTMS	0.69413	6.9598e-07	3.53909e-05	2629.33	3530.27	5222.32	4745.65
ENSG00000159423	ALDH4A1	0.607804	0.00686403	0.0476301	218.176	321.929	442.002	382.114
ENSG00000159433	STARD9	-0.897288	0.00254867	0.0230439	163.122	184.22	81.7063	105.081
ENSG00000159720	ATP6V0D1	0.701749	3.96557e-06	0.000151376	612.728	600.083	1061.2	910.706
ENSG00000159840	ZYX	0.675313	1.05521e-08	9.42447e-07	1890.18	2146.8	3197.38	3251.16
ENSG00000160072	ATAD3B	0.624958	2.53769e-06	0.000104136	1045	1216.58	1775.88	1713.15
ENSG00000160190	SLC37A1	-0.671835	0.000292363	0.0046448	461.84	518.917	309.106	306.753
ENSG00000160213	CSTB	0.973189	1.98931e-09	2.04112e-07	650.45	881.885	1599.67	1410.64
ENSG00000160214	RRP1	0.745078	2.04155e-07	1.2813e-05	865.567	1033.27	1690.24	1493.43
ENSG00000160256	FAM207A	0.743653	0.00052649	0.00720588	297.698	488.821	686.136	632.612
ENSG00000160284	SPATC1L	1.02464	1.85216e-11	3.39555e-09	456.742	444.134	931.255	901.153
ENSG00000160285	LSS	0.900829	6.26052e-13	1.61533e-10	2096.12	2576.34	4301.89	4425.1
ENSG00000160325	CACFD1	0.744869	0.000101285	0.00199887	262.015	289.098	483.347	440.493
ENSG00000160326	SLC2A6	0.888423	1.39754e-06	6.38426e-05	317.069	404.007	710.747	625.182
ENSG00000160752	FDPS	0.871033	5.15796e-10	6.03915e-08	821.728	852.701	1655.78	1406.39
ENSG00000160783	PMF1	0.8256	5.93928e-06	0.00020926	345.615	337.433	666.448	543.452
ENSG00000160789	LMNA	0.819533	2.38493e-08	1.90973e-06	547.479	554.484	987.367	957.409
ENSG00000160799	CCDC12	0.769851	4.21415e-05	0.00100198	335.42	465.11	698.934	667.639
ENSG00000160818	GPATCH4	0.589778	4.8344e-05	0.00110242	932.855	1173.72	1636.1	1535.89
ENSG00000160888	IER2	0.874038	1.14239e-06	5.41391e-05	499.562	703.137	1203.94	1001.99
ENSG00000160963	COL26A1	0.961308	6.12428e-13	1.60999e-10	972.616	1132.68	2140.12	1960.46
ENSG00000161618	ALDH16A1	0.84284	2.06918e-07	1.28145e-05	486.308	616.498	1017.88	961.655
ENSG00000161980	POLR3K	0.699619	0.000423243	0.00618138	246.722	269.034	443.971	393.79
ENSG00000161981	SNRNP25	0.81621	2.72846e-06	0.00011019	485.288	645.682	1079.9	912.829
ENSG00000162344	FGF19	-1.95855	1.94299e-10	2.65409e-08	245.703	201.548	65.9557	48.8257
ENSG00000162385	MAGOH	0.685331	2.84823e-05	0.000748763	486.308	597.347	912.552	831.099
ENSG00000162490	DRAXIN	0.599929	9.61049e-05	0.00190824	537.284	565.428	797.375	874.618
ENSG00000162517	PEF1	0.643262	0.000127356	0.00241422	502.62	433.19	775.718	684.622
ENSG00000162576	MXRA8	1.6142	4.00522e-10	4.85259e-08	88.6977	139.533	364.233	336.473
ENSG00000162585	C1orf86	0.702951	1.34629e-05	0.000413167	541.362	652.066	1044.46	899.03
ENSG00000162618	ELTD1	-1.21655	0.00614494	0.0439966	99.9123	70.2225	44.2986	28.6586
ENSG00000162636	FAM102B	-1.04038	5.97932e-06	0.000209848	396.591	324.665	156.522	194.242
ENSG00000162704	ARPC5	0.603897	4.46959e-06	0.000167405	1114.33	1298.66	1868.42	1800.18
ENSG00000162878	PKDCC	0.685213	0.000797832	0.00993405	305.854	466.022	610.337	632.612
ENSG00000162998	FRZB	1.71272	1.74812e-06	7.72201e-05	40.7805	41.9511	142.74	128.433
ENSG00000163322	FAM175A	-0.98261	0.00408734	0.0328398	126.42	126.765	56.1116	72.1772
ENSG00000163359	COL6A3	-1.60529	0.000838845	0.0102916	75.444	72.9584	29.5324	19.1057
ENSG00000163530	DPPA2	-1.76856	0.00050226	0.00695533	69.3269	62.9266	19.6883	19.1057
ENSG00000163611	SPICE1	-1.23677	7.2879e-05	0.00155027	237.547	155.037	85.644	80.6686
ENSG00000163629	PTPN13	-0.728724	3.54279e-06	0.000137882	1521.11	1222.05	753.077	902.215
ENSG00000163728	TTC14	0.825335	3.71048e-05	0.000916633	249.781	220.699	423.298	409.712
ENSG00000163735	CXCL5	-0.951499	9.92884e-07	4.83701e-05	463.879	511.621	269.729	234.576
ENSG00000163755	HPS3	-0.793296	2.32276e-05	0.000639585	573.986	588.227	293.355	377.869
ENSG00000163762	TM4SF18	0.879395	0.000611498	0.00809117	155.986	132.237	302.215	227.146
ENSG00000163814	CDCP1	-1.12861	5.14468e-06	0.000187646	294.639	252.618	126.989	123.126
ENSG00000163884	KLF15	-1.03692	0.00146625	0.0156546	178.415	146.829	95.4881	62.6243
ENSG00000163923	RPL39L	-0.77866	8.89003e-05	0.00180561	473.054	540.804	331.747	258.989
ENSG00000163945	UVSSA	-0.699838	0.00398141	0.0321769	244.683	260.826	142.74	168.767
ENSG00000164031	DNAJB14	-0.749742	0.0002409	0.0040586	419.02	366.616	230.353	236.699
ENSG00000164066	INTU	-0.732635	0.00108611	0.0124961	289.542	310.073	174.241	186.812
ENSG00000164105	SAP30	0.848875	0.000719158	0.00918292	150.888	130.413	275.636	230.33
ENSG00000164199	GPR98	-0.640251	0.000133332	0.00250365	672.879	680.337	401.641	467.029
ENSG00000164251	F2RL1	-0.599695	0.0047763	0.036833	359.888	362.056	264.807	211.224
ENSG00000164265	SCGB3A2	0.758054	6.51771e-06	0.000224225	540.342	691.281	1134.04	949.979
ENSG00000164300	SERINC5	-1.60177	1.04629e-06	5.06179e-05	159.044	198.812	49.2207	68.9929
ENSG00000164344	KLKB1	0.622163	0.00118311	0.0133476	281.386	292.746	468.581	415.019
ENSG00000164362	TERT	-0.605425	0.00405227	0.0326171	323.186	359.32	218.54	230.33
ENSG00000164692	COL1A2	-1.49286	9.26079e-25	8.60204e-22	1350.86	1547.63	523.708	506.302
ENSG00000164713	BRI3	0.986003	6.04231e-07	3.17689e-05	337.459	521.653	892.863	810.932
ENSG00000164930	FZD6	-0.705501	0.00476543	0.0368053	291.581	224.347	150.615	165.583
ENSG00000165025	SYK	-1.67128	5.38674e-07	2.87561e-05	150.888	214.315	50.2051	64.7472
ENSG00000165029	ABCA1	-1.13249	0.00110731	0.0126712	132.537	121.293	52.1739	63.6857
ENSG00000165175	MID1IP1	1.65498	2.42669e-41	6.76221e-38	1387.56	1668.92	4881.71	4747.77
ENSG00000165288	BRWD3	-0.78681	2.54425e-05	0.000692364	808.474	697.665	368.171	505.24
ENSG00000165379	LRFN5	-2.31936	0.000281268	0.00453578	48.9367	48.3349	7.87531	11.6757
ENSG00000165388	ZNF488	0.966671	0.000553442	0.00748651	96.8538	134.061	200.82	251.559
ENSG00000165502	RPL36AL	0.7109	3.69025e-06	0.000141643	1432.42	1940.69	3008.37	2514.53
ENSG00000165688	PMPCA	0.587944	1.15348e-05	0.000361969	1072.53	1272.21	1779.82	1746.05
ENSG00000165868	HSPA12A	-1.38947	0.00586113	0.0427556	77.483	57.4547	18.7039	32.9043
ENSG00000165895	ARHGAP42	-1.46856	1.64564e-08	1.41535e-06	273.23	253.53	89.5817	100.836
ENSG00000165916	PSMC3	0.59262	2.06511e-06	8.79914e-05	1813.71	1993.59	3075.31	2666.31
ENSG00000165929	TC2N	-1.10855	2.67142e-05	0.000717164	334.4	229.819	132.896	128.433
ENSG00000166002	SMCO4	0.602176	0.00215169	0.0205339	273.23	346.552	454.799	487.196
ENSG00000166165	CKB	-0.817293	8.30867e-12	1.60784e-09	2405.03	2615.56	1429.37	1420.19
ENSG00000166228	PCBD1	0.788094	9.44035e-05	0.00189802	223.273	254.442	394.75	430.94
ENSG00000166450	PRTG	-0.976247	0.00104149	0.0121432	201.864	217.051	80.7219	132.679
ENSG00000166452	AKIP1	0.651778	0.00460408	0.0359577	218.176	238.027	420.345	296.139
ENSG00000166492	FAM86GP	-1.79962	2.13951e-07	1.3132e-05	149.868	160.508	38.3921	50.9486
ENSG00000166501	PRKCB	-0.80557	0.00598721	0.04329	185.551	184.22	86.6284	125.249
ENSG00000166535	A2ML1	-1.4904	0.000116084	0.0022495	128.459	98.4938	40.361	40.3343
ENSG00000166816	LDHD	-1.18251	0.00279624	0.0247366	83.6001	143.181	50.2051	49.8872
ENSG00000166886	NAB2	1.01168	3.98254e-05	0.000958931	124.381	150.477	258.901	296.139
ENSG00000166888	STAT6	-0.672995	0.000217702	0.00374013	555.635	710.432	398.688	395.913
ENSG00000166925	TSC22D4	0.716778	0.000502693	0.00695533	241.625	310.073	489.254	418.203
ENSG00000167118	URM1	0.677145	2.37711e-06	9.91626e-05	670.84	755.119	1168.5	1112.38
ENSG00000167178	ISLR2	3.04897	2.184e-05	0.000612267	6.11708	5.47188	36.4233	59.44
ENSG00000167281	RBFOX3	0.885073	4.67536e-05	0.00107592	179.434	181.484	323.872	342.842
ENSG00000167306	MYO5B	-0.913428	0.00227041	0.021188	180.454	161.42	79.7375	101.897
ENSG00000167508	MVD	1.66073	7.28773e-31	1.0154e-27	1065.39	1429.98	4132.57	3761.7
ENSG00000167515	TRAPPC2L	0.733757	2.87438e-05	0.000751384	511.796	701.313	1085.81	932.996
ENSG00000167549	CORO6	-1.97141	0.00151333	0.0159979	44.8586	47.423	10.8286	12.7371
ENSG00000167552	TUBA1A	1.05764	3.92712e-24	3.21862e-21	3883.33	3637.89	7991.47	7662.46
ENSG00000167632	TRAPPC9	-0.720258	0.00605823	0.0436142	284.444	210.667	134.865	165.583
ENSG00000167645	YIF1B	0.59168	0.000285935	0.00458465	538.303	644.77	958.819	824.73
ENSG00000167657	DAPK3	0.630708	1.48843e-06	6.77721e-05	1030.73	1083.43	1723.71	1549.69
ENSG00000167674	HDGFRP2	0.77292	3.02027e-07	1.73533e-05	1402.85	1918.81	3021.17	2656.76
ENSG00000167703	SLC43A2	0.94235	5.57359e-06	0.000199632	206.961	275.418	451.846	476.582
ENSG00000167775	CD320	0.773699	8.28413e-08	5.82943e-06	758.518	825.342	1461.85	1246.12
ENSG00000167779	IGFBP6	1.13065	0.00330756	0.0280659	39.761	53.8068	102.379	102.959
ENSG00000167785	ZNF558	-9.53294	1.54263e-10	2.17106e-08	142.732	135.885	0	0
ENSG00000167874	TMEM88	1.6222	0.00618167	0.0441667	12.2342	18.2396	44.2986	49.8872
ENSG00000167971	CASKIN1	-1.20217	0.00298962	0.0260772	97.8733	93.9339	49.2207	33.9657
ENSG00000167985	SDHAF2	0.90182	0.00375733	0.0309616	78.5025	126.765	216.571	167.706
ENSG00000168004	HRASLS5	-1.72742	9.69949e-06	0.000314391	137.634	134.061	54.1428	27.5972
ENSG00000168010	ATG16L2	-0.92438	0.00162164	0.0167698	162.103	186.044	97.457	85.9758
ENSG00000168061	SAC3D1	0.771845	0.0016068	0.0166698	159.044	254.442	360.295	347.087
ENSG00000168101	NUDT16L1	0.665714	0.000208583	0.00359677	357.849	455.078	664.479	626.243
ENSG00000168143	FAM83B	-1.99731	0.0027723	0.0245872	42.8196	39.2151	7.87531	12.7371
ENSG00000168275	COA6	0.642301	0.00327741	0.027861	196.766	244.411	362.264	326.92
ENSG00000168393	DTYMK	0.711366	4.48561e-06	0.000167555	750.362	901.948	1485.48	1220.64
ENSG00000168404	MLKL	-1.57461	1.61048e-05	0.00047765	144.771	117.645	40.361	47.7643
ENSG00000168421	RHOH	1.33375	1.50738e-06	6.81892e-05	85.6391	84.8141	205.742	223.962
ENSG00000168701	TMEM208	0.65814	0.000894754	0.0108879	296.678	370.264	582.773	470.213
ENSG00000168734	PKIG	0.675517	0.00105425	0.0122204	244.683	301.865	476.456	396.974
ENSG00000168913	ENHO	1.3762	3.62762e-05	0.000904181	48.9367	79.3423	165.382	168.767
ENSG00000168918	INPP5D	-1.14978	0.00232462	0.0214781	98.8928	112.174	44.2986	50.9486
ENSG00000169136	ATF5	1.35474	1.8354e-11	3.39555e-09	174.337	193.34	482.363	458.537
ENSG00000169189	NSMCE1	-0.914132	6.58215e-05	0.00142627	318.088	372.088	204.758	161.337
ENSG00000169432	SCN9A	-1.55894	0.00320147	0.0273993	63.2098	54.7188	16.735	23.3514
ENSG00000169567	HINT1	0.601294	5.74873e-05	0.00126736	1819.83	2469.64	3507.47	3001.72
ENSG00000169744	LDB2	-1.08677	3.79655e-08	2.87485e-06	533.206	450.518	228.384	234.576
ENSG00000169855	ROBO1	-0.932674	2.04825e-12	4.60295e-10	1642.44	1545.81	804.266	866.126
ENSG00000169857	AVEN	0.634194	0.00437713	0.0345729	183.512	217.051	323.872	298.262
ENSG00000169860	P2RY1	-0.690234	0.00683648	0.0474839	231.43	251.706	128.958	170.89
ENSG00000169871	TRIM56	-1.07192	0.00356653	0.0297204	117.244	183.308	52.1739	91.2829
ENSG00000169972	PUSL1	0.696901	0.00444086	0.0349969	171.278	176.012	324.857	237.76
ENSG00000170190	SLC16A5	-0.841898	0.00145639	0.0155732	198.805	240.763	118.13	127.371
ENSG00000170382	LRRN2	1.60047	2.83526e-10	3.72676e-08	93.7952	91.198	279.574	281.279
ENSG00000170385	SLC30A1	0.65187	0.000120816	0.00231864	386.396	408.567	653.651	595.462
ENSG00000170412	GPRC5C	1.05024	3.75149e-05	0.000923489	129.478	109.438	250.041	244.129
ENSG00000170473	WIBG	0.593826	3.15487e-05	0.000806547	778.908	859.085	1311.24	1161.2
ENSG00000170542	SERPINB9	-1.15998	1.46268e-13	4.37532e-11	1062.33	950.283	425.267	475.52
ENSG00000170561	IRX2	-0.626833	0.00161394	0.0167211	421.059	451.43	311.075	253.682
ENSG00000170727	BOP1	0.745475	0.00308155	0.0266183	170.259	272.682	322.888	421.387
ENSG00000170801	HTRA3	0.955623	0.00348049	0.0291954	66.2684	72.9584	142.74	127.371
ENSG00000170832	USP32	-0.726676	6.09894e-06	0.000212442	1066.41	901.948	547.334	642.165
ENSG00000170906	NDUFA3	0.613392	0.000950432	0.0113668	384.357	472.406	728.466	582.725
ENSG00000170961	HAS2	-1.08181	2.21403e-05	0.000616963	240.605	283.626	113.208	134.801
ENSG00000171159	C9orf16	0.618101	0.00379475	0.0310831	321.147	530.772	656.604	652.779
ENSG00000171224	C10orf35	0.839852	0.000600853	0.00798825	141.712	209.755	314.028	316.306
ENSG00000171246	NPTX1	-2.44513	0.00010847	0.00213161	47.9171	58.3667	6.8909	12.7371
ENSG00000171453	POLR1C	0.593494	0.00210312	0.0203215	282.405	265.386	414.438	411.834
ENSG00000171612	SLC25A33	0.643021	0.000168934	0.00302929	371.103	370.264	588.679	568.926
ENSG00000171681	ATF7IP	-0.901865	7.39916e-06	0.000249627	909.406	688.545	353.405	502.056
ENSG00000171757	LRRC34	-1.57891	0.005277	0.0394444	54.0342	49.2469	20.6727	13.7986
ENSG00000171791	BCL2	1.3247	0.00304731	0.0264188	32.6244	28.2714	73.831	78.5458
ENSG00000171794	UTF1	-1.71346	0.0012371	0.0138334	54.0342	66.5745	17.7194	19.1057
ENSG00000171798	KNDC1	-1.40993	6.16914e-07	3.23138e-05	213.078	257.178	100.41	76.4229
ENSG00000171858	RPS21	0.661509	1.39696e-05	0.000426838	1882.02	2573.61	3848.07	3201.27
ENSG00000171951	SCG2	-1.7179	4.04855e-06	0.000153701	133.556	118.557	38.3921	38.2114
ENSG00000171960	PPIH	0.702488	9.20968e-05	0.00185969	380.279	426.807	726.497	586.97
ENSG00000171988	JMJD1C	-0.627884	1.1059e-05	0.000348829	2535.53	1953.46	1423.46	1480.69
ENSG00000172058	SERF1A	1.94562	0.00690956	0.0477534	12.2342	10.9438	69.8934	19.1057
ENSG00000172292	CERS6	-0.716615	0.00508621	0.0384485	279.347	235.291	132.896	180.443
ENSG00000172301	COPRS	0.937111	2.06938e-07	1.28145e-05	332.361	424.983	768.827	682.499
ENSG00000172428	MYEOV2	0.738918	7.89205e-05	0.0016482	411.883	553.572	895.817	716.465
ENSG00000172586	CHCHD1	0.713337	4.52457e-05	0.00104893	487.327	592.787	991.305	780.15
ENSG00000172809	RPL38	0.639233	2.7251e-05	0.000725981	2211.32	2842.64	4465.3	3407.19
ENSG00000172831	CES2	-0.635176	0.00619867	0.0442222	282.405	280.89	163.413	199.549
ENSG00000172869	DMXL1	-0.716642	0.000197259	0.00345712	674.918	515.269	337.654	386.36
ENSG00000172893	DHCR7	0.769105	1.34706e-10	1.95719e-08	1870.81	2171.42	3446.43	3444.34
ENSG00000173163	COMMD1	0.660251	0.00227573	0.0212091	194.727	220.699	341.592	315.244
ENSG00000173264	GPR137	0.636993	0.000889981	0.0108393	266.093	300.953	443.971	438.37
ENSG00000173272	MZT2A	1.02053	1.99234e-09	2.04112e-07	526.069	680.337	1356.52	1092.21
ENSG00000173281	PPP1R3B	-0.595	0.000509867	0.00703363	612.728	656.626	389.828	451.107
ENSG00000173621	LRFN4	0.797491	0.000214802	0.00369486	306.874	517.093	745.201	688.867
ENSG00000173660	UQCRH	0.658912	1.10343e-05	0.000348829	2154.23	2963.93	4366.86	3716.06
ENSG00000173673	HES3	-1.6901	1.64536e-09	1.74998e-07	226.332	238.027	73.831	70.0543
ENSG00000173821	RNF213	-0.877902	7.64621e-09	7.05527e-07	1086.8	1100.76	541.428	649.595
ENSG00000173890	GPR160	-0.893648	0.000344667	0.00525985	263.034	230.731	131.911	133.74
ENSG00000173915	USMG5	0.764142	8.35658e-06	0.00027722	535.245	724.112	1146.84	993.498
ENSG00000174136	RGMB	-0.917701	5.33667e-06	0.000193132	481.21	430.455	219.524	263.234
ENSG00000174374	WBSCR16	0.82782	1.2952e-07	8.76023e-06	480.191	556.308	886.957	954.225
ENSG00000174469	CNTNAP2	-0.862387	4.87666e-08	3.57613e-06	1442.61	1177.37	654.635	786.519
ENSG00000174607	UGT8	-0.676572	0.00230221	0.0213844	448.586	329.225	227.4	258.989
ENSG00000174718	KIAA1551	-0.870208	3.10101e-08	2.40035e-06	1264.2	1008.65	626.087	616.69
ENSG00000174744	BRMS1	0.607339	6.40258e-05	0.00139169	580.103	602.819	953.897	848.082
ENSG00000174775	HRAS	0.751962	5.50964e-05	0.00122629	358.869	440.486	749.139	597.585
ENSG00000174871	CNIH2	0.966284	0.000181327	0.00322249	129.478	145.005	309.106	227.146
ENSG00000175130	MARCKSL1	0.634225	1.00355e-08	9.02097e-07	7350.69	8583.56	12630	12103.5
ENSG00000175161	CADM2	1.43312	7.62902e-06	0.000256133	69.3269	53.8068	168.335	163.46
ENSG00000175216	CKAP5	-0.759974	2.12301e-08	1.72637e-06	2971.88	2610.09	1481.54	1815.04
ENSG00000175416	CLTB	0.696657	4.42106e-05	0.00103008	358.869	374.824	588.679	600.769
ENSG00000175445	LPL	-0.841256	0.000453698	0.00651012	287.503	255.354	142.74	160.276
ENSG00000175538	KCNE3	-2.26049	0.00322214	0.0275255	33.6439	35.5672	3.93766	10.6143
ENSG00000175567	UCP2	-0.645438	0.000219455	0.0037656	541.362	553.572	344.545	355.579
ENSG00000175573	C11orf68	0.617234	0.00377515	0.031032	205.942	230.731	348.483	321.613
ENSG00000175701	LINC00116	0.771066	0.00393822	0.0318833	135.595	135.885	269.729	193.18
ENSG00000175756	AURKAIP1	0.834549	1.78303e-07	1.15014e-05	1097	1589.58	2480.72	2312.85
ENSG00000175785	PRIMA1	-1.53598	0.000830377	0.0102115	76.4635	81.1662	22.6415	31.8429
ENSG00000175832	ETV4	0.605877	1.06925e-05	0.000340132	1383.48	1762.86	2425.6	2364.86
ENSG00000175928	LRRN1	-0.591784	3.80516e-05	0.000934843	3560.14	2717.7	1940.28	2224.76
ENSG00000176058	TPRN	0.680083	0.000343873	0.00525349	338.479	404.007	663.495	526.469
ENSG00000176101	SSNA1	0.642239	0.000156952	0.00286607	638.215	896.476	1258.08	1138.91
ENSG00000176108	CHMP6	0.728275	0.00545129	0.0404435	149.868	116.733	224.446	216.532
ENSG00000176225	RTTN	-0.662126	0.00372639	0.0308029	299.737	273.594	171.288	191.057
ENSG00000176994	SMCR8	-0.928152	0.001687	0.0171946	178.415	160.508	83.6752	94.4672
ENSG00000177034	MTX3	-0.989857	0.000468238	0.00663678	284.444	237.115	98.4414	164.522
ENSG00000177045	SIX5	1.07189	0.000810545	0.0100474	69.3269	72.9584	134.865	164.522
ENSG00000177106	EPS8L2	-1.07997	1.06453e-06	5.13224e-05	359.888	434.102	206.727	168.767
ENSG00000177202	SPACA4	2.47942	0.000963506	0.011474	7.13659	6.38386	26.5792	48.8257
ENSG00000177542	SLC25A22	0.638152	0.000269718	0.0044056	488.347	664.833	947.006	849.143
ENSG00000177551	NHLH2	-3.1006	3.62434e-06	0.000139497	59.1318	55.6308	3.93766	9.55286
ENSG00000177556	ATOX1	0.67405	0.00231684	0.0214397	190.649	240.763	365.218	323.736
ENSG00000177707	PVRL3	-0.619279	0.00558122	0.0411881	376.201	299.129	235.275	203.794
ENSG00000177873	ZNF619	1.57223	0.00249101	0.0226696	31.6049	16.4156	54.1428	88.0986
ENSG00000177943	MAMDC4	1.13614	8.10149e-05	0.00167973	81.5611	97.5819	213.618	180.443
ENSG00000178531	CTXN1	1.2934	1.65434e-10	2.28216e-08	337.459	560.868	1163.58	1041.26
ENSG00000178538	CA8	-1.80487	0.00140503	0.0151872	59.1318	51.0709	18.7039	12.7371
ENSG00000178741	COX5A	0.715796	1.61125e-05	0.00047765	1086.8	1582.29	2362.59	2023.08
ENSG00000178773	CPNE7	-1.23861	0.000317439	0.00496395	127.439	165.068	71.8622	52.01
ENSG00000178980	SEPW1	0.754812	5.07565e-11	8.52037e-09	2144.04	2286.33	3914.03	3562.16
ENSG00000179023	KLHDC7A	-0.588857	0.00144656	0.0155038	471.015	555.396	350.451	332.227
ENSG00000179046	TRIML2	-0.615586	2.73581e-05	0.000727445	1269.29	1069.75	763.905	762.106
ENSG00000179059	ZFP42	-10.5255	9.43523e-47	3.28653e-43	2830.17	3191.93	1.96883	2.12286
ENSG00000179271	GADD45GIP1	0.60597	1.29839e-06	6.07064e-05	1282.55	1243.03	2012.14	1830.97
ENSG00000179403	VWA1	0.89162	6.3349e-09	5.92377e-07	674.918	877.325	1477.61	1404.27
ENSG00000179431	FJX1	0.644965	0.00497348	0.0378044	199.825	300.041	414.438	368.316
ENSG00000179604	CDC42EP4	0.802518	0.000592844	0.0079187	164.142	233.467	330.763	364.07
ENSG00000179630	LACC1	-1.14842	0.00710549	0.0487448	94.8148	76.6063	45.283	31.8429
ENSG00000179632	MAF1	0.607203	4.67961e-05	0.00107592	968.538	1247.59	1778.84	1598.51
ENSG00000179761	PIPOX	-0.675733	2.35393e-05	0.000646889	729.972	818.958	475.472	494.626
ENSG00000179899	PHC1P1	-0.643383	0.00558755	0.041213	338.479	361.144	182.117	266.419
ENSG00000179965	ZNF771	1.18389	1.6149e-05	0.000477715	94.8148	91.198	201.805	220.777
ENSG00000180008	SOCS4	-0.887535	6.77662e-06	0.000230852	591.318	469.67	268.745	304.63
ENSG00000180098	TRNAU1AP	0.606239	0.0034848	0.0291965	230.41	243.499	384.906	336.473
ENSG00000180182	MED14	-0.599482	7.2855e-05	0.00155027	1418.14	1141.8	809.188	879.925
ENSG00000180263	FGD6	-0.994018	2.10713e-06	8.92358e-05	553.596	447.782	219.524	283.402
ENSG00000180340	FZD2	0.97254	5.24483e-09	5.00522e-07	368.044	398.535	794.422	710.096
ENSG00000180573	HIST1H2AC	2.30151	3.31299e-17	1.39879e-14	53.0147	82.9902	334.701	338.596
ENSG00000180730	SHISA2	2.34763	6.43026e-21	3.73303e-18	76.4635	82.0782	455.784	351.333
ENSG00000180739	S1PR5	2.22577	0.000200493	0.0034962	10.1951	12.7677	47.2519	60.5015
ENSG00000180776	ZDHHC20	-0.979113	3.51323e-05	0.000878813	321.147	282.714	139.787	166.644
ENSG00000180992	MRPL14	0.688619	9.53238e-05	0.00190552	518.932	746	1036.59	1004.11
ENSG00000181019	NQO1	0.688088	2.69369e-06	0.00010942	665.742	710.432	1181.3	1035.95
ENSG00000181350	FAM211A	-0.97455	0.00567274	0.0416934	106.029	143.181	58.0804	68.9929
ENSG00000182004	SNRPE	0.705855	5.11824e-07	2.74592e-05	1138.8	1405.36	2198.2	1953.03
ENSG00000182070	OR52A1	-2.51945	0.00041458	0.00609556	45.8781	36.4792	5.90648	8.49143
ENSG00000182107	TMEM30B	-1.30841	4.08676e-09	4.00992e-07	403.727	370.264	140.771	171.952
ENSG00000182117	NOP10	0.821047	2.8588e-07	1.65276e-05	898.191	1205.64	2031.83	1686.61
ENSG00000182208	MOB2	0.793668	0.000529612	0.00724149	175.356	185.132	344.545	280.217
ENSG00000182504	CEP97	-0.753948	0.00449629	0.0352542	203.903	197.9	115.176	123.126
ENSG00000182551	ADI1	0.967775	2.96955e-11	5.17185e-09	572.967	556.308	1149.8	1058.24
ENSG00000182621	PLCB1	-1.0534	0.00152533	0.0160734	154.966	123.117	65.9557	67.9315
ENSG00000182667	NTM	0.737073	0.00190745	0.018853	152.927	163.244	277.605	249.436
ENSG00000182685	BRICD5	1.25919	0.000185518	0.0032844	51.9952	67.4865	134.865	151.784
ENSG00000182809	CRIP2	1.75351	0.000100622	0.00198861	18.3512	51.9829	108.286	130.556
ENSG00000182912	C21orf90	-3.28819	2.03487e-11	3.68206e-09	138.654	113.086	6.8909	19.1057
ENSG00000182919	C11orf54	-0.839803	0.00265237	0.0237351	194.727	177.836	109.27	98.7129
ENSG00000183011	LSMD1	0.867826	6.31309e-05	0.00137438	199.825	229.819	436.095	348.149
ENSG00000183060	LYSMD4	0.617248	0.00231739	0.0214397	231.43	253.53	378.015	366.193
ENSG00000183087	GAS6	0.612051	0.000788231	0.00984088	312.991	361.144	524.693	506.302
ENSG00000183684	ALYREF	0.681208	6.66839e-07	3.42844e-05	1424.26	1798.42	2683.51	2485.87
ENSG00000183722	LHFP	1.20945	2.82049e-05	0.000744278	75.444	107.614	205.742	218.654
ENSG00000183808	RBM12B	-0.611648	0.00174872	0.0176345	419.02	417.687	255.948	291.893
ENSG00000183978	COA3	0.673223	8.72632e-05	0.00178536	439.41	533.508	836.752	715.403
ENSG00000184216	IRAK1	-0.643122	3.24339e-05	0.000826145	930.816	1136.33	655.62	668.7
ENSG00000184281	TSSC4	0.779169	0.000494176	0.00687161	281.386	435.926	707.794	524.346
ENSG00000184304	PRKD1	1.02471	0.00486491	0.0372958	48.9367	58.3667	109.27	109.327
ENSG00000184344	GDF3	-1.31156	0.000297033	0.00469757	118.264	125.853	43.3142	55.1943
ENSG00000184363	PKP3	-3.4996	4.85308e-28	5.63482e-25	279.347	343.816	28.548	26.5357
ENSG00000184445	KNTC1	-0.799299	9.02005e-07	4.48844e-05	1214.24	994.058	575.882	693.113
ENSG00000184470	TXNRD2	1.10433	3.95619e-05	0.000955314	102.971	163.244	306.153	267.48
ENSG00000184515	BEX5	8.08725	3.99396e-08	3.00799e-06	0	0.91198	126.005	135.863
ENSG00000184545	DUSP8	1.18966	0.00711234	0.048746	38.7415	30.0953	87.6128	68.9929
ENSG00000184635	ZNF93	-0.907607	5.77266e-06	0.000204658	652.489	479.701	295.324	307.814
ENSG00000184752	NDUFA12	0.789388	2.22392e-05	0.000618481	395.571	459.638	845.611	632.612
ENSG00000184785	SMIM10	-1.644	0.00500092	0.0379509	51.9952	43.775	15.7506	14.86
ENSG00000184905	TCEAL2	1.81747	2.84527e-12	6.09894e-10	79.5221	89.374	322.888	272.787
ENSG00000184983	NDUFA6	0.64374	3.6027e-06	0.000139048	948.148	1034.19	1668.58	1428.68
ENSG00000184990	SIVA1	0.753819	1.75689e-06	7.72201e-05	861.489	1142.71	1825.1	1556.06
ENSG00000185101	ANO9	-0.815315	0.0051777	0.0389575	159.044	213.403	98.4414	113.573
ENSG00000185155	MIXL1	-2.1709	0.000324707	0.00504625	51.9952	59.2787	7.87531	16.9829
ENSG00000185298	CCDC137	0.686398	3.65243e-07	2.04374e-05	816.63	872.765	1401.81	1317.23
ENSG00000185306	C12orf56	-2.5994	0.00147556	0.0157058	45.8781	22.7995	3.93766	7.43
ENSG00000185324	CDK10	-3.10659	3.99833e-47	1.85696e-43	639.235	751.471	77.7687	83.8529
ENSG00000185339	TCN2	0.712723	1.29271e-06	6.06444e-05	579.084	642.946	1009.02	994.559
ENSG00000185347	C14orf80	1.57315	8.47247e-11	1.32637e-08	100.932	128.589	360.295	323.736
ENSG00000185437	SH3BGR	-1.42585	0.00618771	0.0441667	63.2098	62.0146	30.5168	15.9214
ENSG00000185507	IRF7	0.928529	0.00131313	0.0144175	89.7172	92.11	175.226	170.89
ENSG00000185513	L3MBTL1	-1.03248	0.000446228	0.00645617	168.22	189.692	80.7219	94.4672
ENSG00000185627	PSMD13	0.606991	5.40849e-07	2.8762e-05	1579.23	1752.83	2617.56	2458.27
ENSG00000185666	SYN3	-1.54773	0.00512374	0.0386723	55.0537	51.9829	21.6571	14.86
ENSG00000185722	ANKFY1	-0.626067	0.00020841	0.00359677	792.162	853.613	468.581	598.646
ENSG00000185803	SLC52A2	0.620922	0.000787426	0.00983965	390.474	538.98	747.17	683.56
ENSG00000185813	PCYT2	0.946909	1.7615e-08	1.48746e-06	408.825	510.709	932.24	841.713
ENSG00000185818	NAT8L	-1.28437	3.00408e-09	3.01121e-07	407.805	545.364	189.007	202.733
ENSG00000185864	NPIPB4	-1.78465	0.000708844	0.00909423	63.2098	62.9266	21.6571	14.86
ENSG00000186260	MKL2	-0.969267	0.000271611	0.00443133	280.366	226.171	110.254	148.6
ENSG00000186297	GABRA5	-0.888042	0.00261764	0.0235149	213.078	158.685	92.5349	108.266
ENSG00000186340	THBS2	-0.782301	0.000274235	0.00445257	379.259	330.137	195.898	216.532
ENSG00000186439	TRDN	-2.9316	4.65999e-12	9.27537e-10	143.751	128.589	19.6883	15.9214
ENSG00000186470	BTN3A2	-1.43332	0.00340917	0.0287356	85.6391	55.6308	23.6259	28.6586
ENSG00000186767	SPIN4	1.19632	3.15657e-10	4.07226e-08	247.742	217.051	534.537	529.653
ENSG00000186787	SPIN2B	1.1597	0.00461609	0.0360314	40.7805	37.3912	89.5817	84.9143
ENSG00000186854	TRABD2A	-1.33163	0.00423104	0.0336287	80.5416	63.8386	26.5792	30.7814
ENSG00000187051	RPS19BP1	0.700752	2.17544e-05	0.000611098	664.723	884.621	1359.48	1160.14
ENSG00000187140	FOXD3	0.8846	5.9185e-05	0.00129658	177.395	238.939	389.828	379.992
ENSG00000187145	MRPS21	0.625619	3.31963e-06	0.000131027	1122.48	1243.03	1957.01	1692.98
ENSG00000187260	WDR86	0.84298	0.0021954	0.0207802	105.01	158.685	220.509	253.682
ENSG00000187391	MAGI2	-0.828139	0.00265976	0.0237707	189.63	186.044	103.363	108.266
ENSG00000187535	IFT140	-0.699212	0.00155049	0.0162673	301.776	309.161	181.132	195.303
ENSG00000187601	MAGEH1	1.10375	0.000157866	0.00287146	87.6782	91.198	216.571	167.706
ENSG00000187837	HIST1H1C	1.09731	0.00103021	0.0120419	92.7757	55.6308	160.459	156.03
ENSG00000187955	COL14A1	-1.17736	7.30843e-07	3.68944e-05	334.4	333.785	126.005	169.829
ENSG00000187994	RINL	-1.31679	0.000992397	0.0117079	84.6196	144.093	45.283	46.7029
ENSG00000188060	RAB42	-1.1036	0.00110178	0.0126242	131.517	131.325	65.9557	56.2557
ENSG00000188158	NHS	-1.19949	0.000118637	0.00228312	236.527	155.037	90.5661	79.6072
ENSG00000188171	ZNF626	-8.46669	3.50668e-08	2.68454e-06	68.3074	64.7506	0	0
ENSG00000188191	PRKAR1B	0.895053	3.16362e-09	3.14848e-07	726.913	941.163	1593.77	1510.41
ENSG00000188257	PLA2G2A	-1.97088	0.00687366	0.0476471	40.7805	27.3594	8.85972	8.49143
ENSG00000188486	H2AFX	0.624133	2.01771e-08	1.65369e-06	2430.52	2638.36	3971.13	3842.37
ENSG00000188517	COL25A1	-1.80956	0.00211306	0.0203464	58.1123	46.511	10.8286	19.1057
ENSG00000188643	S100A16	-0.820793	0.00149228	0.0158299	213.078	233.467	133.88	118.88
ENSG00000188816	HMX2	2.69326	1.79083e-08	1.50311e-06	16.3122	13.6797	89.5817	104.02
ENSG00000188818	ZDHHC11	-1.83052	1.39656e-06	6.38426e-05	132.537	118.557	33.4701	37.15
ENSG00000188848	BEND4	-0.586673	0.000597425	0.00795744	658.606	696.753	408.532	494.626
ENSG00000188921	PTPLAD2	-1.65719	0.004583	0.0358534	44.8586	51.9829	13.7818	16.9829
ENSG00000188994	ZNF292	-0.63018	0.00167827	0.0171435	750.362	521.653	380.968	440.493
ENSG00000189067	LITAF	-1.00528	2.66823e-12	5.80882e-10	1115.35	1098.02	544.381	558.312
ENSG00000189143	CLDN4	-0.973838	2.53095e-05	0.000690092	321.147	403.095	163.413	205.917
ENSG00000189184	PCDH18	-0.841532	3.02652e-07	1.73533e-05	699.386	683.985	390.812	381.053
ENSG00000189398	OR7E12P	-2.4024	4.84302e-05	0.00110258	57.0928	61.1027	13.7818	8.49143
ENSG00000196154	S100A4	-1.38165	0.000352571	0.00533953	95.8343	153.213	53.1583	42.4572
ENSG00000196159	FAT4	-1.29874	5.8206e-05	0.00128006	203.903	191.516	57.096	104.02
ENSG00000196453	ZNF777	0.673918	0.00125452	0.0139834	239.586	233.467	412.469	341.78
ENSG00000196542	SPTSSB	-1.24833	0.00107924	0.0124273	127.439	99.4058	40.361	55.1943
ENSG00000196549	MME	-0.78878	0.000227628	0.00387719	430.235	352.024	209.68	243.067
ENSG00000196586	MYO6	-0.880363	4.81511e-07	2.61046e-05	665.742	697.665	334.701	406.527
ENSG00000196659	TTC30B	-1.27098	0.00407267	0.0327624	73.405	84.8141	28.548	37.15
ENSG00000196683	TOMM7	0.679397	3.10951e-06	0.000123785	976.694	1213.85	1868.42	1640.97
ENSG00000196705	ZNF431	-1.38123	1.29346e-10	1.95719e-08	554.615	420.423	184.085	189.996
ENSG00000196712	NF1	-0.663589	0.000145639	0.00269123	771.772	620.146	427.236	451.107
ENSG00000196724	ZNF418	-0.722947	0.00625112	0.0445053	195.747	205.195	124.036	118.88
ENSG00000196739	COL27A1	-1.00139	4.54345e-06	0.00016881	370.083	445.958	182.117	226.084
ENSG00000196793	ZNF239	0.741915	0.00588647	0.0428731	114.186	114.909	189.992	193.18
ENSG00000196843	ARID5A	0.973864	0.00172787	0.0175342	69.3269	96.6699	165.382	161.337
ENSG00000196865	NHLRC2	-0.748563	0.000939334	0.0112923	358.869	288.186	196.883	187.873
ENSG00000196876	SCN8A	-1.17378	5.91047e-05	0.00129658	268.132	224.347	81.7063	136.924
ENSG00000196923	PDLIM7	0.62394	2.29378e-06	9.62628e-05	1045	1205.64	1766.04	1703.59
ENSG00000196935	SRGAP1	-1.04372	0.00590618	0.0429268	114.186	114.909	41.3454	70.0543
ENSG00000196976	LAGE3	0.671955	0.00333903	0.0282813	194.727	294.57	382.937	398.036
ENSG00000197013	ZNF429	-1.57833	0.00272179	0.0242163	67.2879	51.9829	18.7039	21.2286
ENSG00000197019	SERTAD1	0.889738	0.00420268	0.0334988	73.405	89.374	156.522	145.416
ENSG00000197056	ZMYM1	-0.674413	0.00462489	0.0360596	389.454	278.154	190.976	227.146
ENSG00000197261	C6orf141	-1.03819	0.00153576	0.0161492	126.42	158.685	68.909	70.0543
ENSG00000197345	MRPL21	0.691341	4.59137e-05	0.00106265	565.83	658.45	1116.33	860.819
ENSG00000197380	DACT3	2.51913	0.00121428	0.013633	4.07805	8.20782	27.5636	43.5186
ENSG00000197535	MYO5A	-0.590952	0.00129672	0.0143164	519.952	474.23	314.028	346.026
ENSG00000197774	EME2	0.845263	5.94753e-06	0.00020926	325.225	375.736	560.131	700.543
ENSG00000197785	ATAD3A	0.605509	7.23159e-06	0.000245153	857.411	953.019	1397.87	1357.57
ENSG00000197928	ZNF677	-0.758938	0.000821329	0.0101181	348.674	333.785	172.272	231.392
ENSG00000197956	S100A6	-9.6569	8.41503e-11	1.32637e-08	135.595	167.804	0	0
ENSG00000197969	VPS13A	-1.15282	3.63058e-10	4.5165e-08	850.274	663.921	318.95	361.947
ENSG00000198040	ZNF84	3.83971	0.000248309	0.0041491	4.07805	0.91198	11.813	58.3786
ENSG00000198113	TOR4A	1.22937	1.04147e-05	0.000333581	91.7562	164.156	298.277	303.569
ENSG00000198131	ZNF544	-0.755879	1.83043e-06	7.94496e-05	744.245	793.423	461.69	448.984
ENSG00000198146	ZNF770	-0.778886	8.29393e-06	0.000275798	972.616	805.278	455.784	580.602
ENSG00000198171	DDRGK1	0.773236	0.000170402	0.00305168	376.201	602.819	908.614	766.352
ENSG00000198185	ZNF334	-0.767123	0.00131437	0.0144193	319.108	265.386	154.553	188.934
ENSG00000198198	SZT2	-0.720773	0.00489469	0.0374712	224.293	209.755	135.849	127.371
ENSG00000198315	ZKSCAN8	-0.636642	0.00178803	0.0179615	475.093	413.127	252.01	319.49
ENSG00000198467	TPM2	0.796407	4.45813e-09	4.31355e-07	1687.29	2106.67	3506.48	3084.51
ENSG00000198483	ANKRD35	-1.98817	0.000293163	0.0046483	50.9757	85.7261	21.6571	12.7371
ENSG00000198682	PAPSS2	-0.669387	0.000789	0.0098409	406.786	393.975	237.244	266.419
ENSG00000198795	ZNF521	0.82964	0.00676906	0.0472275	83.6001	83.9022	141.756	156.03
ENSG00000198797	BRINP2	2.23108	0.00441326	0.0348188	9.17562	4.5599	37.4077	26.5357
ENSG00000198816	ZNF358	0.892492	0.000638157	0.00834878	131.517	172.364	327.81	236.699
ENSG00000198822	GRM3	2.43474	0.000157818	0.00287146	8.15611	10.0318	41.3454	57.3172
ENSG00000198825	INPP5F	-0.620084	5.0496e-07	2.72698e-05	2152.19	2065.63	1306.32	1438.24
ENSG00000198830	HMGN2	0.65221	4.38746e-10	5.26987e-08	3921.05	4196.02	6442	6315.5
ENSG00000198838	RYR3	-1.13236	0.00718402	0.0491077	75.444	92.11	40.361	36.0886
ENSG00000198846	TOX	-1.90122	2.8842e-11	5.08678e-09	254.878	250.794	57.096	78.5458
ENSG00000198862	LTN1	-0.600629	0.00130454	0.0143845	548.498	479.701	314.028	364.07
ENSG00000198865	CCDC152	-4.86333	0.00464967	0.0361921	113.166	60.1907	5.90648	0
ENSG00000198945	L3MBTL3	0.592641	0.00504787	0.0382447	217.156	218.875	316.981	340.719
ENSG00000198948	MFAP3L	-1.11741	0.00145285	0.0155566	112.146	144.093	63.9869	54.1329
ENSG00000198961	PJA2	-0.586968	0.000507168	0.00700334	1051.12	813.486	580.804	660.209
ENSG00000203760	CENPW	0.604957	0.000348887	0.00530102	445.527	443.222	732.404	618.813
ENSG00000204121	AC068134.5	-2.17531	3.43887e-05	0.000863311	70.3464	68.3985	13.7818	16.9829
ENSG00000204186	ZDBF2	-1.15672	6.743e-05	0.00145209	240.605	182.396	84.6596	105.081
ENSG00000204262	COL5A2	-0.620336	1.22071e-05	0.0003788	1023.59	1024.15	664.479	667.639
ENSG00000204335	SP5	-5.44211	5.52534e-06	0.000198414	42.8196	46.511	0	2.12286
ENSG00000204347	BTBD17	1.84386	3.60827e-10	4.5165e-08	57.0928	84.8141	281.542	229.269
ENSG00000204466	DGKK	-3.4207	4.95476e-26	4.93105e-23	275.269	282.714	25.5948	26.5357
ENSG00000204634	TBC1D8	-0.698397	0.00283022	0.0249578	292.6	296.393	158.491	204.856
ENSG00000204673	AKT1S1	0.763556	1.77304e-06	7.72595e-05	654.528	881.885	1296.47	1314.05
ENSG00000204682	CASC10	0.817369	8.8161e-05	0.00179583	224.293	198.812	366.202	378.93
ENSG00000204789	ZNF204P	-0.897716	0.000326016	0.0050527	295.659	252.618	165.382	128.433
ENSG00000205133	TRIQK	-1.44469	0.00145372	0.0155566	69.3269	89.374	26.5792	31.8429
ENSG00000205189	ZBTB10	-0.668681	0.00241259	0.0220858	314.01	299.129	200.82	184.689
ENSG00000205213	LGR4	-0.737763	4.68005e-06	0.000172963	1103.11	941.163	555.209	670.823
ENSG00000205517	RGL3	-0.88696	3.88266e-05	0.000944103	345.615	437.75	211.649	212.286
ENSG00000211445	GPX3	0.615873	0.000136144	0.00254959	446.547	493.381	739.295	701.605
ENSG00000211772	TRBC2	1.0591	1.04745e-07	7.22484e-06	240.605	291.834	613.29	496.749
ENSG00000212123	PRR22	1.38084	0.000257302	0.00424259	60.1513	36.4792	133.88	116.757
ENSG00000212694	AC084018.1	0.651658	0.000142443	0.00264975	393.532	404.007	584.742	668.7
ENSG00000212907	MT-ND4L	-0.654042	5.84457e-07	3.09629e-05	6503.48	6481.44	3575.39	4677.72
ENSG00000212916	MAP10	-1.27083	0.00166547	0.0171024	95.8343	91.198	41.3454	36.0886
ENSG00000213178	RP11-641D5.1	0.812985	0.000739623	0.00935982	182.493	310.985	442.986	425.633
ENSG00000213465	ARL2	0.727595	3.81774e-05	0.000934843	409.844	542.628	824.939	753.615
ENSG00000213619	NDUFS3	0.642422	1.51988e-05	0.000455408	786.045	891.916	1425.43	1194.11
ENSG00000213988	ZNF90	-1.09236	1.85922e-09	1.93317e-07	676.957	599.171	320.919	277.033
ENSG00000214113	LYRM4	0.591503	0.00123976	0.0138521	335.42	402.183	587.695	524.346
ENSG00000214253	FIS1	0.617885	0.000474337	0.00668244	512.815	688.545	1004.1	840.652
ENSG00000214425	LRRC37A4P	-0.974293	0.00123313	0.0138112	163.122	160.508	77.7687	87.0372
ENSG00000215808	LINC01139	2.14636	2.16925e-06	9.15882e-05	16.3122	28.2714	94.5037	104.02
ENSG00000215866	RP11-426L16.8	-1.45215	5.14269e-15	1.83726e-12	753.421	631.09	267.761	237.76
ENSG00000218226	TATDN2P2	-1.68438	0.000480014	0.00673519	82.5806	65.6626	20.6727	25.4743
ENSG00000218891	ZNF579	0.746332	0.000237081	0.00401367	253.859	336.521	529.615	461.722
ENSG00000219438	FAM19A5	0.67764	0.000141837	0.00264199	333.381	393.975	568.991	595.462
ENSG00000219665	CTD-2006C1.2	0.876331	0.000707628	0.00908699	115.205	133.149	216.571	239.883
ENSG00000223756	TSSC2	-2.17208	1.6529e-31	2.55888e-28	720.796	705.872	160.459	156.03
ENSG00000224420	ADM5	1.84068	3.20214e-09	3.16421e-07	49.9562	58.3667	203.774	184.689
ENSG00000224877	C17orf89	0.616308	0.000449157	0.00647609	446.547	549.012	835.767	690.99
ENSG00000225663	FAM195B	1.58388	0.00156347	0.0163665	16.3122	35.5672	91.5505	64.7472
ENSG00000226673	LINC01108	-2.38478	1.51281e-13	4.39124e-11	206.961	204.284	37.4077	41.3957
ENSG00000226792	LINC00371	-0.627032	0.000331696	0.00512364	631.079	693.105	386.875	471.275
ENSG00000226887	ERVMER34-1	-1.0149	3.41703e-07	1.93534e-05	562.771	452.342	243.15	258.989
ENSG00000227232	WASH7P	0.923141	8.70823e-05	0.00178429	143.751	174.188	318.95	284.463
ENSG00000227640	SOX21-AS1	-2.08869	1.51516e-05	0.000455408	78.5025	82.0782	19.6883	18.0443
ENSG00000228300	C19orf24	0.80531	1.97374e-05	0.000565846	272.21	327.401	543.396	505.24
ENSG00000228589	SPCS2P4	0.834015	0.00578231	0.0423167	83.6001	107.614	151.6	189.996
ENSG00000228624	RP3-399L15.3	-0.702616	0.000260025	0.00428241	467.957	541.716	283.511	337.534
ENSG00000228709	AP001065.15	-1.75432	5.01044e-05	0.00113698	91.7562	98.4938	23.6259	32.9043
ENSG00000229117	RPL41	0.673374	1.67168e-07	1.08839e-05	7635.14	10004.4	14450.2	13683.9
ENSG00000229481	CTD-2554C21.3	-3.10387	0.000275406	0.0044619	38.7415	31.0073	5.90648	2.12286
ENSG00000229544	NKX1-2	-1.77277	0.000944767	0.0113185	63.2098	55.6308	16.735	18.0443
ENSG00000230202	RP11-632C17__A.1	0.75296	4.25979e-06	0.00016041	688.172	664.833	1300.41	978.638
ENSG00000230426	ERVMER61-1	-2.77912	6.70103e-10	7.46924e-08	122.342	114.909	21.6571	12.7371
ENSG00000230487	PSMG3-AS1	-1.17617	0.00609088	0.0437444	76.4635	90.286	31.5012	42.4572
ENSG00000230551	CTB-89H12.4	-0.766074	0.000789645	0.0098409	371.103	300.041	179.163	215.47
ENSG00000230798	RP4-792G4.2	0.63736	0.000463918	0.00661437	678.996	1028.71	1435.28	1222.77
ENSG00000230937	MIR205HG	-2.80955	1.64723e-07	1.07751e-05	91.7562	73.8704	8.85972	14.86
ENSG00000231698	AP002856.5	-0.949425	0.00408936	0.0328398	141.712	150.477	90.5661	60.5015
ENSG00000232301	RP11-132A1.3	-5.96832	5.76625e-22	3.82577e-19	224.293	224.347	1.96883	5.30715
ENSG00000232677	LINC00665	5.62468	9.97875e-35	1.9862e-31	8.15611	5.47188	329.779	336.473
ENSG00000233016	SNHG7	0.655317	0.00218714	0.0207302	357.849	604.643	803.282	714.342
ENSG00000233056	ERVH48-1	-0.661766	0.00248	0.0225989	464.898	376.648	226.415	305.692
ENSG00000233280	CRYBG3	-2.75714	0.000618581	0.00815391	29.5659	39.2151	5.90648	4.24572
ENSG00000233393	AP000688.29	-4.2582	7.70947e-09	7.06685e-07	72.3855	64.7506	2.95324	4.24572
ENSG00000233913	CTC-575D19.1	0.650383	0.00159229	0.0165934	281.386	376.648	572.929	460.66
ENSG00000234545	FAM133B	0.589406	0.00571572	0.0419363	436.352	280.89	524.693	553.005
ENSG00000234743	EIF5AP4	0.863026	0.00355201	0.0296171	88.6977	145.005	194.914	231.392
ENSG00000234787	LINC00458	-3.43626	1.01839e-55	1.41893e-51	765.655	777.007	83.6752	58.3786
ENSG00000234964	FABP5P7	0.848913	0.00306794	0.026522	106.029	192.428	290.402	248.374
ENSG00000235174	RPL39P3	0.668723	0.00564818	0.0415941	199.825	338.345	457.752	399.097
ENSG00000235238	SUMO2P1	2.15842	0.00433317	0.0343035	5.09757	10.0318	40.361	27.5972
ENSG00000235602	POU5F1P3	0.595681	4.76556e-05	0.00108901	2522.28	3500.18	4798.03	4305.16
ENSG00000235890	TSPEAR-AS1	-4.81358	1.37513e-07	9.25587e-06	46.8976	68.3985	0.984414	3.18429
ENSG00000236609	ZNF853	0.684779	0.00477618	0.036833	166.181	145.005	260.87	238.822
ENSG00000236673	RP11-69I8.2	-0.744783	2.77487e-07	1.62447e-05	2228.66	1751.91	1132.08	1242.93
ENSG00000237296	SMG1P1	-0.78915	0.000804264	0.00998735	317.069	274.506	154.553	187.873
ENSG00000237440	ZNF737	-1.46736	0.00106487	0.0122923	93.7952	70.2225	29.5324	29.72
ENSG00000238266	LINC00707	-1.69458	0.00417359	0.0333624	54.0342	41.9511	14.7662	14.86
ENSG00000239672	NME1	0.806174	1.81557e-05	0.000527007	423.098	455.99	897.785	638.98
ENSG00000240849	TMEM189	0.689673	0.0014229	0.0153221	195.747	212.491	346.514	312.06
ENSG00000241168	RP11-10O22.1	1.74572	9.27097e-07	4.57446e-05	60.1513	36.4792	177.194	145.416
ENSG00000241468	ATP5J2	1.02437	6.53674e-07	3.38574e-05	326.244	447.782	919.443	655.963
ENSG00000241553	ARPC4	0.667668	1.57617e-05	0.000470253	754.44	881.885	1434.29	1165.45
ENSG00000241852	C8orf58	0.987907	4.24928e-05	0.00100861	145.79	135.885	300.246	257.927
ENSG00000242071	RPL7AP6	0.627786	0.00708826	0.0486746	186.571	266.298	378.999	321.613
ENSG00000242193	RP11-568K15.1	-1.73513	0.000587011	0.00786425	64.2294	68.3985	19.6883	20.1672
ENSG00000242259	C22orf39	0.716943	0.00183429	0.0183337	172.298	167.804	292.371	266.419
ENSG00000242372	EIF6	0.812486	3.35407e-05	0.000847471	473.054	752.383	1160.62	993.498
ENSG00000242715	CCDC169	-8.759	8.17217e-09	7.44201e-07	83.6001	79.3423	0	0
ENSG00000243709	LEFTY1	0.905132	1.86351e-05	0.000539797	192.688	217.963	409.516	359.824
ENSG00000243811	APOBEC3D	-1.27735	0.00335942	0.028385	70.3464	97.5819	36.4233	32.9043
ENSG00000244342	LINC00698	-1.54339	0.00183213	0.0183253	77.483	60.1907	19.6883	27.5972
ENSG00000244405	ETV5	0.755673	3.40685e-05	0.000856815	317.069	290.922	520.755	505.24
ENSG00000244509	APOBEC3C	-0.92431	4.19105e-06	0.000158249	508.737	419.511	252.01	236.699
ENSG00000246859	STARD4-AS1	-1.36593	3.84361e-05	0.000937881	154.966	140.445	54.1428	60.5015
ENSG00000247596	TWF2	1.09349	8.73906e-05	0.00178536	96.8538	164.156	298.277	260.05
ENSG00000248131	CT49	-1.02878	0.0002434	0.00409082	362.947	214.315	147.662	134.801
ENSG00000248445	CTB-118N6.3	-2.00819	0.000154974	0.00283739	86.6587	58.3667	12.7974	23.3514
ENSG00000248746	ACTN3	-1.50621	1.07968e-08	9.58165e-07	260.995	253.53	84.6596	96.59
ENSG00000248905	FMN1	-2.18071	0.0015992	0.0166157	36.7025	41.9511	8.85972	8.49143
ENSG00000249550	RP11-438N16.1	-1.78644	0.0052679	0.0393976	47.9171	36.4792	13.7818	10.6143
ENSG00000250317	SMIM20	0.600053	0.00166651	0.0171024	345.615	425.895	648.729	521.162
ENSG00000250337	LINC01021	-2.49935	1.14928e-11	2.19355e-09	180.454	155.949	24.6103	35.0272
ENSG00000250366	LINC00617	-0.72541	2.7523e-05	0.000729045	657.586	770.623	399.672	464.906
ENSG00000250420	AACSP1	-3.22985	0.000249156	0.00415587	35.683	31.0073	4.92207	2.12286
ENSG00000253507	CTD-2501M5.1	-1.7082	9.81573e-24	7.19803e-21	854.352	791.599	251.026	252.62
ENSG00000253873	PCDHGA11	-2.41111	0.000310776	0.00488718	55.0537	37.3912	8.85972	8.49143
ENSG00000253953	PCDHGB4	-1.36174	0.00386094	0.031422	80.5416	70.2225	21.6571	37.15
ENSG00000254277	RP11-1144P22.1	-0.884031	2.18569e-07	1.33567e-05	1114.33	848.141	508.942	554.066
ENSG00000254339	RP11-267L5.1	-3.35026	3.65799e-48	2.54834e-44	665.742	583.667	63.9869	58.3786
ENSG00000255103	KIAA0754	-1.32843	1.99669e-05	0.000569124	233.469	232.555	63.9869	122.064
ENSG00000255666	RP11-867G2.6	-2.60807	1.30898e-06	6.08354e-05	78.5025	84.8141	7.87531	19.1057
ENSG00000256229	ZNF486	-1.49465	1.56492e-10	2.1804e-08	403.727	328.313	126.989	132.679
ENSG00000256683	ZNF350	-2.65373	0.000550681	0.00746611	43.8391	41.0391	1.96883	11.6757
ENSG00000256771	ZNF253	-10.8023	1.64621e-13	4.68093e-11	359.888	311.897	0	0
ENSG00000257315	ZBED6	-2.66418	0.0014929	0.0158299	39.761	24.6235	6.8909	3.18429
ENSG00000257474	RP11-359M6.1	-2.20244	1.76877e-06	7.72595e-05	87.6782	113.086	27.5636	15.9214
ENSG00000257647	RP11-701H24.3	-1.20939	0.00492044	0.0375652	145.79	98.4938	30.5168	75.3615
ENSG00000258609	LINC-ROR	-2.34957	2.54685e-07	1.51001e-05	90.7367	106.702	20.6727	18.0443
ENSG00000260209	RP11-680F20.10	4.75265	1.1651e-05	0.000363977	0	2.73594	34.4545	42.4572
ENSG00000260257	RP5-1085F17.3	1.00285	0.000256645	0.00423677	128.459	107.614	272.683	199.549
ENSG00000260404	RP11-384K6.6	-1.0114	0.00427835	0.0339467	152.927	129.501	51.1895	89.16
ENSG00000260834	RP11-256I9.2	-1.39174	5.12408e-07	2.74592e-05	207.981	263.562	88.5972	91.2829
ENSG00000261069	SNORD116-20	-1.07381	0.000110193	0.00216242	191.669	221.611	92.5349	104.02
ENSG00000261088	RP11-61A14.3	0.927232	0.00054873	0.00745171	120.303	102.142	216.571	205.917
ENSG00000261115	TMEM178B	-0.703243	0.00116348	0.0131795	332.361	404.007	208.696	244.129
ENSG00000262001	DLGAP1-AS2	1.05114	2.26264e-07	1.37067e-05	226.332	204.284	476.456	415.019
ENSG00000265992	ESRG	-0.875704	6.11615e-19	3.04344e-16	11838.6	11519.2	6421.33	6308.07
ENSG00000266402	SNORA76	2.14798	1.63294e-05	0.00048101	15.2927	21.8875	99.4258	65.8086
ENSG00000267169	CTB-55O6.12	-1.91378	0.00396404	0.0320551	47.9171	53.8068	4.92207	22.29
ENSG00000267383	CTC-260E6.6	-8.12718	2.06695e-07	1.28145e-05	64.2294	41.0391	0	0
ENSG00000267427	CTC-503J8.6	0.638407	0.000303359	0.00478134	461.84	617.41	896.801	784.396
ENSG00000267565	CTC-559E9.8	-7.75085	1.10474e-06	5.27135e-05	41.8001	39.2151	0	0
ENSG00000269404	SPIB	1.4101	3.07421e-07	1.75545e-05	78.5025	104.878	257.916	230.33
ENSG00000269958	RP11-73M18.8	0.829116	0.00216274	0.0205666	103.99	132.237	202.789	217.593
ENSG00000270143	AC004257.3	1.63577	0.00113749	0.0129166	17.3317	25.5354	68.909	64.7472
ENSG00000270246	SNORD109A	-2.0094	7.94605e-05	0.00165242	91.7562	70.2225	12.7974	27.5972
ENSG00000271524	CTC-260E6.10	-9.468	2.16778e-10	2.9324e-08	129.478	136.797	0	0
ENSG00000272455	RP4-758J18.13	0.925028	0.00488172	0.0373925	67.2879	71.1344	125.021	137.986

## Sheet: hMSC
DEGs in RICTOR−/− versus RICTOR+/+ hMSCs
Gene ID	Symbol	Log2(Fold Change)	P value	Adjust P value	RICTOR+/+ hMSC replicate 1	RICTOR+/+ hMSC replicate 2	RICTOR+/+ hMSC replicate 3	RICTOR-/- hMSC replicate 1	RICTOR-/- hMSC replicate 2	RICTOR-/- hMSC replicate 3
ENSG00000001461	NIPAL3	0.615283	1.53168e-07	3.46061e-06	1097.62	1112.37	1032.66	1706.33	1782.03	1478.07
ENSG00000001617	SEMA3F	-0.69936	0.000664907	0.0051603	287.979	245.117	239.032	174.312	142.12	159.627
ENSG00000003137	CYP26B1	2.81485	1.67062e-08	4.59252e-07	9.69627	16.4877	5.88748	99.8571	58.7203	67.6901
ENSG00000003402	CFLAR	-0.825256	1.12129e-06	2.11916e-05	749.522	662.806	715.918	477.387	415.297	307.131
ENSG00000004399	PLXND1	-0.712136	5.82918e-09	1.73378e-07	2445.4	2923.82	3017.92	1829.84	1795.65	1491.2
ENSG00000004660	CAMKK1	-0.620149	0.00213499	0.0135915	319.007	360.531	488.661	228.62	293.602	236.41
ENSG00000005020	SKAP2	1.15788	0.000104119	0.00108845	90.1753	97.827	57.6973	190.955	126.802	232.369
ENSG00000005206	SPPL2B	-0.660557	1.90834e-05	0.00025605	836.788	993.659	1038.55	720.022	583.799	509.191
ENSG00000005249	PRKAR2B	0.717093	0.00118806	0.0084179	139.626	157.183	114.217	232.124	205.096	239.441
ENSG00000005339	CREBBP	-0.657899	1.99223e-06	3.52832e-05	2389.16	2436.88	2530.44	1645.01	1813.52	1201.25
ENSG00000005469	CROT	0.965462	2.59707e-06	4.4499e-05	158.049	137.398	180.157	279.425	292.751	356.636
ENSG00000005801	ZNF195	0.691202	0.00161638	0.0108706	189.077	168.175	127.17	291.688	230.626	261.668
ENSG00000006016	CRLF1	-1.7478	3.58698e-05	0.000444736	70.7828	54.959	95.3772	24.5263	16.1694	25.2575
ENSG00000006459	KDM7A	-1.59685	1.88732e-12	9.45339e-11	350.035	320.961	287.309	102.485	132.759	80.824
ENSG00000006534	ALDH3B1	1.24532	2.69539e-07	5.82953e-06	80.4791	117.612	95.3772	234.752	261.263	198.019
ENSG00000006652	IFRD1	-0.893639	6.61715e-11	2.7494e-09	909.51	1046.42	901.962	566.733	491.038	479.893
ENSG00000006747	SCIN	4.30538	1.47554e-70	2.4094e-67	38.7851	24.182	25.9049	507.169	612.734	654.674
ENSG00000006757	PNPLA4	0.628648	0.000845762	0.00632057	188.108	206.646	173.092	295.192	302.963	279.853
ENSG00000007237	GAS7	2.99055	5.964e-19	5.90219e-17	23.2711	29.6779	17.6624	191.831	230.626	139.421
ENSG00000007866	TEAD3	-0.823939	4.24428e-12	2.01468e-10	2041.07	2154.39	2138.33	1227.19	1319.93	1028.49
ENSG00000007944	MYLIP	-0.754294	0.000333355	0.00294553	290.888	247.316	288.487	190.955	165.098	133.36
ENSG00000008118	CAMK1G	1.23773	6.81453e-05	0.000761632	58.1776	53.8598	65.9398	133.143	102.122	184.885
ENSG00000008311	AASS	-1.08713	2.00521e-06	3.54746e-05	340.339	244.018	244.919	153.289	125.951	111.133
ENSG00000008394	MGST1	1.07503	1.25944e-13	7.47832e-12	1558.19	1165.13	1133.93	2539.35	2403.28	3190.53
ENSG00000008441	NFIX	-0.777153	1.463e-10	5.66096e-09	2075	2133.51	2319.67	1201.79	1458.65	1146.69
ENSG00000008513	ST3GAL1	-0.833743	2.43372e-08	6.40971e-07	1181.01	1378.37	1228.13	668.342	863.785	591.026
ENSG00000008517	IL32	-2.81057	2.00418e-11	8.84494e-10	95.0235	129.703	137.767	7.00751	26.3816	18.1854
ENSG00000008710	PKD1	-0.984791	0.000183265	0.0017676	2704.29	4263.72	3934.01	2138.17	1996.49	1373
ENSG00000011021	CLCN6	-0.949732	1.06172e-08	3.04156e-07	670.982	715.566	596.99	402.056	342.11	281.874
ENSG00000011028	MRC2	-1.19961	7.93683e-22	1.0623e-19	17122.6	19029	20201.1	8317.04	9576.52	6638.68
ENSG00000011347	SYT7	-2.79221	0.00539901	0.0289051	15.514	9.89262	27.0824	0.875939	0.851019	6.0618
ENSG00000011426	ANLN	0.833321	1.67395e-08	4.59395e-07	1468.99	1146.44	978.499	1955.1	2022.87	2431.79
ENSG00000011677	GABRA3	0.662433	0.00721281	0.0361589	116.355	103.323	117.75	201.466	191.479	140.432
ENSG00000012171	SEMA3B	1.22597	1.12923e-06	2.13171e-05	87.2665	179.166	146.01	369.646	266.369	326.327
ENSG00000013588	GPRC5A	1.40228	2.86835e-19	2.94574e-17	805.76	553.987	526.341	1637.13	1805.86	1548.79
ENSG00000013810	TACC3	0.742083	2.48424e-08	6.52174e-07	521.66	456.16	501.613	820.755	792.299	862.796
ENSG00000017483	SLC38A5	1.19419	0.00492219	0.0268362	23.2711	23.0828	35.3249	76.2067	61.2734	48.4944
ENSG00000018236	CNTN1	2.11339	4.02825e-09	1.2341e-07	26.1799	24.182	28.2599	125.259	129.355	84.8652
ENSG00000018408	WWTR1	-0.717958	5.09618e-08	1.27047e-06	3508.11	2768.83	2432.71	1682.68	1849.27	1764.99
ENSG00000019549	SNAI2	0.61661	1.28254e-08	3.62329e-07	1792.84	1569.63	1741.52	2418.47	2616.88	2792.47
ENSG00000019991	HGF	-2.83331	4.07774e-08	1.03554e-06	75.6309	59.3557	74.1822	7.88345	17.0204	4.0412
ENSG00000020181	GPR124	-0.986559	2.91042e-12	1.4019e-10	2410.49	2999.66	3070.91	1453.18	1666.3	1157.8
ENSG00000021355	SERPINB1	0.718209	9.69059e-05	0.00102287	189.077	198.952	189.577	298.695	305.516	346.533
ENSG00000021645	NRXN3	-0.812661	2.55667e-05	0.000330023	319.977	318.762	308.504	204.094	182.969	151.545
ENSG00000022267	FHL1	-0.586739	2.03195e-10	7.71621e-09	6475.17	6233.45	6457.39	3971.51	4303.6	4487.75
ENSG00000022567	SLC45A4	-0.934575	0.0100683	0.0471887	67.8739	89.0336	110.685	54.3082	53.6142	31.3193
ENSG00000025434	NR1H3	1.11915	0.00340635	0.0198439	37.8155	40.6697	23.5499	74.4548	67.2305	80.824
ENSG00000025772	TOMM34	0.72906	8.19792e-10	2.77745e-08	870.725	890.336	817.182	1306.03	1434.82	1534.65
ENSG00000026559	KCNG1	-2.29594	8.79466e-32	2.35423e-29	969.627	1683.94	1873.4	279.425	302.963	339.461
ENSG00000026652	AGPAT4	-0.712068	1.21267e-05	0.000174311	557.536	571.574	520.453	307.455	395.724	303.09
ENSG00000027001	MIPEP	0.637927	0.000145921	0.00144936	301.554	245.117	274.357	451.985	428.063	398.058
ENSG00000028137	TNFRSF1B	1.22336	0.00132226	0.00920337	31.9977	49.4631	25.9049	82.3383	69.7836	99.0094
ENSG00000028277	POU2F2	0.903368	0.000364005	0.00315658	107.629	94.5295	105.975	170.808	243.392	161.648
ENSG00000029993	HMGB3	0.846788	8.36584e-10	2.82243e-08	541.052	560.582	536.938	988.935	855.274	1104.26
ENSG00000033327	GAB2	-0.69717	0.000331715	0.00293422	456.694	590.26	600.523	407.312	358.279	248.534
ENSG00000033867	SLC4A7	-0.770871	1.49301e-06	2.72092e-05	1553.34	1225.59	1006.76	762.067	814.426	642.551
ENSG00000034152	MAP2K3	0.669356	4.03735e-07	8.41277e-06	939.569	729.856	872.525	1407.63	1223.77	1413.41
ENSG00000035664	DAPK2	-1.70739	0.00457866	0.0253305	60.1169	48.3639	54.1648	2.62782	15.3183	32.3296
ENSG00000037241	RPL26L1	0.589065	0.000820178	0.00615756	628.319	457.259	516.921	674.473	730.175	1009.29
ENSG00000038295	TLL1	0.738752	0.00100064	0.00728461	267.617	250.613	240.209	418.699	565.077	280.863
ENSG00000038382	TRIO	-0.729842	4.32e-08	1.09197e-06	11012.1	11162.2	11173.3	7159.93	7871.93	5072.72
ENSG00000038427	VCAN	-2.77763	1.941e-80	3.52162e-77	10660.1	9195.74	9118.53	1394.5	1766.72	1061.83
ENSG00000040275	SPDL1	-0.681907	2.28049e-08	6.05497e-07	2012.95	1809.25	1606.1	1071.27	1094.41	1220.44
ENSG00000041353	RAB27B	2.37034	1.05084e-16	8.66624e-15	36.8458	51.6615	38.8574	169.932	236.583	251.565
ENSG00000041880	PARP3	0.781815	2.95055e-05	0.000374355	187.138	257.208	257.872	367.894	434.02	403.11
ENSG00000041982	TNC	-1.4878	7.24835e-07	1.42429e-05	79301	79061.8	81856	28682.6	38762.2	18205.6
ENSG00000044574	HSPA5	-1.76001	5.36583e-05	0.000625401	18838.9	61116.6	62656.9	13878.4	14183.9	14043.2
ENSG00000048740	CELF2	-1.23735	2.10766e-11	9.25162e-10	680.678	713.368	595.813	296.943	339.557	206.101
ENSG00000049192	ADAMTS6	-0.654445	1.30379e-06	2.41652e-05	1630.91	1508.08	1378.85	974.044	1091.01	804.199
ENSG00000049323	LTBP1	-1.79995	1.03199e-67	1.40428e-64	6096.05	5835.55	6073.52	1773.78	1866.29	1528.58
ENSG00000049540	ELN	-1.66925	2.88226e-05	0.000367404	86.2968	131.902	75.3597	40.2932	17.8714	34.3502
ENSG00000051108	HERPUD1	-1.84521	0.000235657	0.00219119	2332.92	8149.32	5624.9	1575.81	1336.95	1570.01
ENSG00000051180	RAD51	0.793651	0.00228759	0.0143725	92.1146	93.4303	104.797	183.947	128.504	190.947
ENSG00000054277	OPN3	0.641048	0.00109543	0.00788334	173.563	193.456	177.802	313.586	287.645	247.524
ENSG00000054356	PTPRN	1.15658	2.54445e-09	8.16272e-08	155.14	162.679	203.707	408.188	416.148	335.42
ENSG00000054598	FOXC1	-1.87974	5.67294e-17	4.84992e-15	365.55	291.283	382.686	92.8496	114.037	74.7622
ENSG00000055609	KMT2C	-0.755401	2.0304e-08	5.42625e-07	1493.23	1422.34	1215.18	801.484	921.654	723.375
ENSG00000056050	C4orf27	0.697241	2.0789e-05	0.000275762	313.19	302.275	266.114	461.62	442.53	527.377
ENSG00000056558	TRAF1	-0.897293	0.0078551	0.0386227	84.3576	81.3393	87.1347	50.8045	36.5938	48.4944
ENSG00000056998	GYG2	1.71151	1.54678e-13	9.02047e-12	78.5398	137.398	94.1997	322.346	371.895	319.255
ENSG00000057294	PKP2	-1.32853	7.39801e-10	2.53786e-08	281.192	304.473	329.699	96.3533	125.1	143.463
ENSG00000057704	TMCC3	-1.06315	0.000503346	0.0040985	134.778	203.348	211.949	100.733	109.781	51.5253
ENSG00000058063	ATP11B	-0.634305	6.98975e-06	0.000108391	1595.04	1350.89	1284.65	861.048	1068.03	796.116
ENSG00000058091	CDK14	-0.871535	6.58864e-09	1.9455e-07	1137.37	977.171	881.945	553.594	616.989	466.759
ENSG00000058600	POLR3E	-0.595654	8.28423e-05	0.000897037	843.576	724.36	669.995	433.59	547.205	501.109
ENSG00000058668	ATP2B4	0.657578	1.80982e-08	4.88473e-07	3315.16	3314.03	2928.43	5293.3	5533.33	4249.32
ENSG00000059378	PARP12	-0.992676	0.000250762	0.00230544	156.11	207.745	306.149	123.507	119.143	92.9476
ENSG00000059728	MXD1	-1.15726	1.19511e-05	0.000171938	220.105	330.853	202.529	120.88	135.312	80.824
ENSG00000059804	SLC2A3	-0.690621	3.59533e-09	1.11401e-07	2746.95	2491.84	2603.44	1803.56	1652.68	1401.29
ENSG00000060140	STYK1	1.55196	0.000552298	0.00442516	14.5444	23.0828	22.3724	63.9436	47.6571	63.6489
ENSG00000060656	PTPRU	0.786494	1.30882e-07	3.02716e-06	374.276	409.994	363.846	625.421	736.983	617.293
ENSG00000061337	LZTS1	0.772334	1.75216e-08	4.75267e-07	676.8	705.674	637.025	1242.96	1237.38	967.868
ENSG00000061656	SPAG4	-1.78264	0.000940242	0.00691275	44.6029	41.7688	32.9699	10.5113	10.2122	14.1442
ENSG00000061918	GUCY1B3	-1.28626	0.00312381	0.0184948	48.4814	71.4467	56.5198	17.5188	24.6796	30.309
ENSG00000062038	CDH3	1.6632	0.00726191	0.036363	9.69627	7.69426	12.9525	43.797	30.6367	21.2163
ENSG00000063438	AHRR	-0.919211	1.56591e-09	5.1242e-08	865.877	1016.74	1037.37	545.71	577.842	418.264
ENSG00000063587	ZNF275	-0.692771	8.63137e-06	0.0001299	744.674	729.856	795.987	535.199	491.889	375.832
ENSG00000064313	TAF2	-1.07076	2.01859e-11	8.88453e-10	1056.89	866.154	711.208	428.334	401.681	425.336
ENSG00000064393	HIPK2	-0.703511	7.66954e-09	2.24036e-07	2151.6	2292.89	2214.87	1423.4	1514.81	1148.71
ENSG00000064651	SLC12A2	-0.849177	4.51602e-05	0.000540631	510.994	464.953	376.799	251.395	314.877	183.875
ENSG00000065057	NTHL1	0.84492	7.22376e-05	0.000798083	126.052	153.885	178.979	285.556	244.243	292.987
ENSG00000065060	UHRF1BP1	-0.965348	5.18185e-06	8.30367e-05	472.209	865.055	535.761	339.864	350.62	267.73
ENSG00000065308	TRAM2	-0.835171	1.06809e-10	4.22297e-09	14788.8	16131.6	14747	8951.22	10010.5	6632.62
ENSG00000065320	NTN1	-2.83761	2.01441e-06	3.55603e-05	29.0888	67.05	48.2773	6.13157	5.10612	9.0927
ENSG00000065328	MCM10	0.763986	0.00673976	0.034322	151.262	89.0336	76.5372	156.793	190.628	192.967
ENSG00000065413	ANKRD44	-1.46923	2.86666e-10	1.04955e-08	218.166	262.704	208.417	77.9586	84.2509	86.8858
ENSG00000065485	PDIA5	-1.05208	4.9887e-14	3.14519e-12	1162.58	1289.34	1296.42	577.244	707.197	521.315
ENSG00000065491	TBC1D22B	-0.655201	1.66381e-05	0.00022735	704.919	583.665	693.545	391.545	470.614	396.038
ENSG00000065618	COL17A1	2.4826	0.00101709	0.00739447	2.90888	5.4959	7.06498	14.891	26.3816	44.4532
ENSG00000065809	FAM107B	-0.785371	1.78245e-08	4.82681e-07	686.496	726.558	649.978	379.282	405.936	412.202
ENSG00000065911	MTHFD2	-1.20004	1.93202e-14	1.27725e-12	1804.48	3016.15	2624.64	1004.7	1137.81	1097.19
ENSG00000065989	PDE4A	-0.676706	6.88283e-05	0.000767165	478.996	567.177	659.398	371.398	385.512	308.142
ENSG00000066651	TRMT11	-0.63247	0.00118285	0.00839406	397.547	308.87	363.846	272.417	194.032	224.287
ENSG00000066933	MYO9A	-0.601725	0.000127885	0.00129704	881.391	888.137	920.802	571.988	725.068	473.831
ENSG00000067191	CACNB1	-0.747007	0.000171464	0.00166459	273.435	333.052	272.002	192.707	173.608	156.597
ENSG00000067798	NAV3	-0.62885	0.000399118	0.00340858	594.382	532.003	463.933	372.274	383.81	271.771
ENSG00000067992	PDK3	-0.670821	0.00366038	0.0211054	237.559	189.059	177.802	112.996	131.057	136.391
ENSG00000068024	HDAC4	-0.599546	0.000891107	0.00661104	340.339	371.523	313.214	227.744	244.243	204.081
ENSG00000068305	MEF2A	-0.764322	3.23238e-10	1.16819e-08	1468.02	1388.26	1347.06	735.789	885.911	853.704
ENSG00000068308	OTUD5	0.885141	3.06178e-16	2.42698e-14	1555.28	1842.23	1537.81	2995.71	3134.3	2984.43
ENSG00000068323	TFE3	0.88528	2.40889e-12	1.17068e-10	2030.4	2584.17	2957.87	4740.58	4603.16	4637.28
ENSG00000068400	GRIPAP1	0.767845	5.11329e-08	1.27085e-06	529.417	591.359	614.653	1077.41	845.913	1030.51
ENSG00000069011	PITX1	2.01147	1.35741e-05	0.000191114	7.75702	37.3721	21.1949	100.733	80.8468	83.8549
ENSG00000069667	RORA	-2.06843	1.09646e-15	8.06494e-14	449.907	306.671	231.967	79.7105	83.3999	72.7416
ENSG00000069702	TGFBR3	1.16917	1.77389e-09	5.77008e-08	187.138	182.464	171.914	397.676	484.23	335.42
ENSG00000070159	PTPN3	-1.4696	6.89302e-09	2.02804e-07	181.32	213.241	195.464	70.9511	58.7203	83.8549
ENSG00000070371	CLTCL1	-0.732352	0.00200556	0.0129187	250.164	385.812	301.439	198.838	230.626	133.36
ENSG00000070540	WIPI1	-0.615411	1.13645e-06	2.14285e-05	829.031	879.344	920.802	556.221	579.544	579.912
ENSG00000070669	ASNS	-2.35094	2.85225e-09	9.04356e-08	1029.74	2309.38	2296.12	319.718	450.189	334.409
ENSG00000071054	MAP4K4	-0.608329	7.42417e-09	2.17257e-07	5987.45	6214.76	6506.84	4116.91	4532.53	3619.91
ENSG00000071242	RPS6KA2	-1.48547	4.63348e-31	1.164e-28	3297.7	3840.54	4302.57	1351.57	1538.64	1193.16
ENSG00000071246	VASH1	-0.684484	0.000200572	0.00191193	490.631	572.673	461.578	325.849	376.151	245.503
ENSG00000071282	LMCD1	-1.13638	2.52111e-11	1.09487e-09	668.073	644.12	595.813	232.124	342.961	292.987
ENSG00000071537	SEL1L	-0.968358	1.92687e-11	8.57325e-10	2887.55	4117.53	3872.78	1892.03	2113.93	1550.81
ENSG00000071539	TRIP13	0.610636	0.000149447	0.00148078	319.977	315.465	263.759	455.488	467.21	451.604
ENSG00000071575	TRIB2	-1.12213	4.74407e-15	3.31051e-13	775.702	795.806	699.433	367.019	356.577	319.255
ENSG00000072041	SLC6A15	-1.19223	3.17686e-14	2.05853e-12	641.893	707.872	748.887	337.237	319.983	259.647
ENSG00000072071	LPHN1	-1.24327	4.83675e-10	1.69121e-08	396.578	467.152	486.306	216.357	211.904	140.432
ENSG00000072310	SREBF1	-1.1307	2.48961e-13	1.41648e-11	1216.88	1879.6	1634.36	776.958	729.324	652.654
ENSG00000072609	CHFR	-0.587202	8.42451e-06	0.000127374	895.936	844.17	936.109	572.864	554.865	654.674
ENSG00000072682	P4HA2	-0.991603	7.26585e-19	7.14723e-17	3558.53	3160.14	3687.92	1700.2	1927.56	1604.36
ENSG00000072832	CRMP1	-0.740076	2.61634e-06	4.47822e-05	570.141	585.863	732.403	390.669	345.514	394.017
ENSG00000072840	EVC	-0.643484	5.49074e-05	0.000636326	1195.55	1406.95	1321.15	849.661	1027.18	632.448
ENSG00000073008	PVR	-1.27385	1.63726e-19	1.72483e-17	4890.8	6518.14	7081.46	2452.63	2970.91	2220.64
ENSG00000073146	MOV10L1	1.22165	0.00604371	0.0314994	25.2103	28.5787	16.4849	46.4248	54.4652	63.6489
ENSG00000073282	TP63	-4.75878	0.00705549	0.0355584	17.4533	7.69426	1.1775	0.875939	0	0
ENSG00000073712	FERMT2	-0.772239	5.15404e-16	3.96982e-14	3970.62	3700.94	3759.74	2157.44	2328.39	2207.51
ENSG00000073756	PTGS2	-1.62268	2.24712e-22	3.13617e-20	1772.48	1458.61	1216.35	592.135	417.851	434.429
ENSG00000073910	FRY	2.39933	0.0100201	0.0469896	0.969627	3.29754	5.88748	20.1466	22.1265	10.103
ENSG00000074047	GLI2	-0.849032	2.37576e-11	1.04005e-09	2031.37	2250.02	2438.59	1359.46	1315.68	1052.73
ENSG00000074181	NOTCH3	-1.03266	8.78949e-11	3.57914e-09	1647.4	2067.56	2131.27	977.548	1153.98	723.375
ENSG00000074410	CA12	-0.71263	3.30884e-06	5.51889e-05	696.192	701.277	682.948	353.003	485.081	431.398
ENSG00000074527	NTN4	-0.595911	2.75309e-07	5.93076e-06	1620.25	1775.18	1728.56	1114.19	1242.49	1031.52
ENSG00000074590	NUAK1	-1.04891	7.60908e-13	4.00802e-11	2559.82	2124.72	2329.09	1248.21	1279.08	860.776
ENSG00000074660	SCARF1	-1.23656	0.00132494	0.00921815	57.208	101.125	113.04	45.5488	41.6999	27.2781
ENSG00000074695	LMAN1	-0.906732	7.93937e-14	4.83739e-12	9183.34	7858.04	7044.96	4161.59	4857.62	3828.03
ENSG00000074755	ZZEF1	-0.631466	2.18019e-05	0.000286176	1349.72	1575.12	1494.24	1006.45	1108.03	735.498
ENSG00000074855	ANO8	-0.678865	6.29181e-05	0.000712476	445.059	605.648	539.293	367.894	307.218	317.234
ENSG00000074935	TUBE1	-1.29075	3.38177e-09	1.05585e-07	230.771	307.77	281.422	105.989	122.547	106.082
ENSG00000075275	CELSR1	1.6321	2.83027e-05	0.000361907	47.5117	19.7852	47.0998	127.011	150.63	76.7828
ENSG00000075420	FNDC3B	-0.787658	1.47178e-12	7.48683e-11	5175.87	4772.64	4572.22	2972.94	3012.61	2424.72
ENSG00000075461	CACNG4	1.69196	2.23124e-05	0.000292315	21.3318	21.9836	28.2599	66.5714	72.3366	91.9373
ENSG00000075643	MOCOS	0.844167	3.68929e-06	6.10085e-05	207.5	315.465	253.162	462.496	472.316	456.656
ENSG00000075891	PAX2	6.49948	9.67894e-06	0.000144072	0	0	0	22.7744	11.9143	19.1957
ENSG00000076248	UNG	0.688963	8.41142e-05	0.0009084	422.758	324.258	309.681	494.03	651.03	560.717
ENSG00000076513	ANKRD13A	0.696312	9.69037e-11	3.90701e-09	2710.11	2367.63	2333.8	3948.73	4349.56	3712.85
ENSG00000076641	PAG1	-0.693226	0.00295163	0.017713	239.498	200.051	170.737	112.996	125.951	139.421
ENSG00000076706	MCAM	0.643549	6.34217e-09	1.87611e-07	1500.98	1625.69	1737.98	2569.13	2710.5	2315.61
ENSG00000076770	MBNL3	1.69783	0.000149801	0.00148205	21.3318	30.777	12.9525	66.5714	90.2081	54.5562
ENSG00000077044	DGKD	-0.971739	2.02335e-10	7.70147e-09	932.782	938.7	1069.17	558.849	540.397	398.058
ENSG00000077092	RARB	-0.793518	4.98212e-05	0.000586539	477.057	326.456	350.894	230.372	203.394	233.379
ENSG00000077150	NFKB2	-0.85727	1.63452e-07	3.65412e-06	678.739	748.542	673.528	382.785	462.104	313.193
ENSG00000077232	DNAJC10	-0.597426	2.7092e-09	8.62348e-08	4858.8	4434.09	4326.12	2868.7	3237.28	2895.52
ENSG00000077238	IL4R	-0.620942	1.25964e-05	0.000179483	750.492	840.873	945.529	587.755	560.822	499.088
ENSG00000077943	ITGA8	1.00154	0.00247128	0.0153494	77.5702	68.1492	35.3249	127.011	132.759	104.061
ENSG00000078018	MAP2	-0.985476	0.00962469	0.0456334	88.2361	58.2565	67.1173	37.6654	40.8489	29.2987
ENSG00000078053	AMPH	4.19911	3.99906e-12	1.90381e-10	0	6.59508	7.06498	97.2293	79.9958	64.6592
ENSG00000078081	LAMP3	-4.90318	0.00721913	0.036171	0	17.5869	11.775	0.875939	0	0
ENSG00000078098	FAP	-1.48939	8.04639e-33	2.34624e-30	1833.57	1639.98	1759.18	542.206	665.497	656.695
ENSG00000078177	N4BP2	-0.667233	0.00194208	0.0125694	306.402	359.432	243.742	197.962	218.712	155.586
ENSG00000078295	ADCY2	4.04849	0.00436541	0.0244036	0.969627	1.09918	0	13.1391	11.9143	10.103
ENSG00000079215	SLC1A3	1.70642	0.00589567	0.0308856	17.4533	9.89262	7.06498	58.6879	21.2755	33.3399
ENSG00000079257	LXN	-1.18829	3.30141e-09	1.03273e-07	499.358	445.168	463.933	192.707	158.29	268.74
ENSG00000079308	TNS1	-1.20471	1.37186e-05	0.000192614	4239.21	4827.6	5156.26	2106.63	2684.97	1378.05
ENSG00000079337	RAPGEF3	-0.679077	0.00751425	0.0372836	127.021	161.579	167.204	95.4774	98.7182	89.9167
ENSG00000079931	MOXD1	-0.634765	1.07198e-05	0.000156974	1028.77	847.468	905.494	556.221	688.475	546.572
ENSG00000080546	SESN1	0.587562	0.00456852	0.0252965	368.458	280.291	196.642	424.831	427.212	421.295
ENSG00000080573	COL5A3	-3.56546	1.32949e-27	2.68015e-25	284.101	287.985	293.197	17.5188	42.551	12.1236
ENSG00000080823	MOK	0.641533	2.52672e-05	0.000326788	426.636	459.457	454.513	810.244	608.479	671.85
ENSG00000080824	HSP90AA1	0.691392	4.15882e-13	2.27884e-11	13832.7	12036	12811.2	19905.7	20094.3	22466
ENSG00000080986	NDC80	0.606757	0.000784455	0.00593301	217.197	226.431	213.127	306.579	322.536	371.79
ENSG00000081041	CXCL2	-1.32031	2.45066e-06	4.23011e-05	197.804	280.291	197.819	105.113	57.0183	109.112
ENSG00000081052	COL4A4	-1.50139	0.00240031	0.0149884	47.5117	49.4631	40.0349	16.6428	20.4245	11.1133
ENSG00000081870	HSPB11	0.610586	0.00065234	0.00508937	309.311	271.497	281.422	400.304	388.916	529.397
ENSG00000081923	ATP8B1	-0.963786	1.27632e-11	5.77312e-10	3425.69	2351.15	2674.09	1423.4	1626.3	1283.08
ENSG00000082126	MPP4	-0.973605	8.80856e-10	2.96567e-08	633.167	593.557	594.635	358.259	297.857	270.76
ENSG00000082497	SERTAD4	-1.14085	1.17125e-06	2.19328e-05	398.517	227.53	283.777	135.771	149.779	127.298
ENSG00000082512	TRAF5	-0.809426	8.36805e-07	1.61706e-05	635.106	473.747	522.808	314.462	301.261	316.224
ENSG00000082781	ITGB5	-0.638684	8.25018e-10	2.78918e-08	2731.44	2827.09	3135.67	1837.72	1957.34	1787.22
ENSG00000083097	DOPEY1	-0.727898	0.000155285	0.00152842	437.302	453.961	328.521	244.387	281.687	210.142
ENSG00000083444	PLOD1	-1.00956	2.61652e-25	4.64404e-23	9021.41	9277.08	10143	4792.26	4988.68	4343.28
ENSG00000083457	ITGAE	0.59632	0.00045144	0.00375143	263.739	336.349	322.634	517.68	439.977	435.439
ENSG00000083857	FAT1	-0.72486	1.13849e-06	2.14422e-05	9838.81	10201.5	9489.44	6451.29	7207.28	4205.88
ENSG00000084112	SSH1	-0.649291	3.65005e-07	7.66089e-06	4324.54	4215.36	4266.07	2763.59	3212.6	2186.29
ENSG00000084234	APLP2	-0.686326	4.74412e-13	2.57365e-11	10873.4	10187.2	10927.2	6781.52	7048.14	6046.65
ENSG00000084636	COL16A1	-2.03337	7.89481e-53	5.15657e-50	2496.79	2780.93	2791.84	762.067	670.603	536.469
ENSG00000085382	HACE1	-0.630177	0.000201828	0.00191831	437.302	439.672	412.124	301.323	295.304	235.4
ENSG00000086061	DNAJA1	0.700746	3.60178e-11	1.5316e-09	2548.18	2277.5	2164.24	3770.04	3549.6	4046.25
ENSG00000086289	EPDR1	3.7186	1.33801e-11	6.03548e-10	8.72665	1.09918	8.24247	67.4473	91.0591	80.824
ENSG00000086619	ERO1LB	-1.41353	4.88786e-05	0.000577106	80.4791	174.77	144.832	52.5564	59.5714	37.3811
ENSG00000087053	MTMR2	-0.59743	1.00839e-07	2.37949e-06	1595.04	1635.58	1506.02	977.548	1110.58	1042.63
ENSG00000087116	ADAMTS2	-1.54432	1.76976e-12	8.89179e-11	264.708	264.902	284.954	85.842	108.079	84.8652
ENSG00000087245	MMP2	-0.993682	2.49964e-19	2.58333e-17	25896.8	26861.8	28577.8	13320.4	15737	11786.2
ENSG00000087253	LPCAT2	-0.792451	8.18402e-07	1.58376e-05	1038.47	767.228	706.498	472.131	504.654	474.841
ENSG00000087303	NID2	-1.71899	9.15639e-49	5.15568e-46	2569.51	2483.05	2239.6	746.3	799.958	667.808
ENSG00000087586	AURKA	1.07945	1.3386e-14	8.95817e-13	570.141	534.201	475.708	1067.77	1008.46	1266.92
ENSG00000087589	CASS4	1.19095	0.0053049	0.028504	36.8458	15.3885	37.6799	70.0751	76.5917	58.5974
ENSG00000088298	EDEM2	0.615379	0.00012216	0.00124985	417.909	397.903	494.548	590.383	778.683	636.489
ENSG00000088325	TPX2	0.61979	9.43327e-06	0.000140998	1232.4	1059.61	923.157	1665.16	1421.2	1858.95
ENSG00000088340	FER1L4	-1.32074	1.30996e-05	0.000185842	175.503	159.381	189.577	104.237	52.7632	52.5356
ENSG00000088726	TMEM40	3.53806	2.98664e-13	1.68168e-11	8.72665	5.4959	10.5975	69.1992	123.398	94.9682
ENSG00000088756	ARHGAP28	-0.995362	0.000520692	0.00420761	135.748	150.588	104.797	70.0751	65.5285	60.618
ENSG00000088899	LZTS3	0.759752	0.000657968	0.00511861	149.323	185.761	272.002	379.282	323.387	322.286
ENSG00000089050	RBBP9	0.670591	0.000102241	0.00107019	294.767	323.159	254.339	402.932	481.677	505.15
ENSG00000089220	PEBP1	0.76455	7.87431e-14	4.81572e-12	4089.89	4409.91	4684.08	6915.54	7283.87	8196.56
ENSG00000089685	BIRC5	0.925264	2.76817e-05	0.0003548	154.171	172.571	141.3	276.797	241.689	371.79
ENSG00000090006	LTBP4	-0.935153	1.02358e-13	6.16755e-12	3758.28	4635.24	4940.77	2373.8	2564.12	2032.72
ENSG00000090339	ICAM1	-1.94309	4.92332e-25	8.37426e-23	406.274	427.581	452.158	101.609	123.398	109.112
ENSG00000090520	DNAJB11	-0.709999	8.24811e-06	0.000125393	1478.68	2219.24	2469.21	1256.97	1158.24	1353.8
ENSG00000090530	LEPREL1	-3.08399	1.4864e-173	2.42714e-169	4797.72	4203.26	4088.27	504.541	531.887	507.171
ENSG00000090615	GOLGA3	-0.787005	7.57394e-17	6.37499e-15	4211.09	4172.49	4034.1	2536.72	2336.05	2323.69
ENSG00000090861	AARS	-1.25857	1.38222e-05	0.000193737	3218.19	6056.48	5865.11	2099.63	2264.56	1963.01
ENSG00000090863	GLG1	-0.742635	1.35892e-09	4.49186e-08	5076.97	5251.88	5201	3162.14	3594.71	2521.71
ENSG00000091136	LAMB1	-1.06509	9.31802e-26	1.7489e-23	18926.2	18531.1	18847	9622.19	9515.25	7770.22
ENSG00000091656	ZFHX4	-0.779907	2.36155e-09	7.62089e-08	1408.87	1343.2	1403.58	842.654	897.825	677.911
ENSG00000091972	CD200	3.31003	0.00141523	0.00972616	0	6.59508	0	27.1541	20.4245	17.1751
ENSG00000091986	CCDC80	-0.766243	2.46701e-08	6.48691e-07	14852.8	13645.2	15220.3	8604.35	10539	6557.86
ENSG00000092068	SLC7A8	2.83077	0.00251839	0.0155768	0.969627	8.79344	0	23.6504	26.3816	19.1957
ENSG00000092096	SLC22A17	-0.891395	6.4977e-11	2.70833e-09	1351.66	1754.29	1766.24	942.511	897.825	783.993
ENSG00000092607	TBX15	0.754531	0.000631865	0.00494618	115.386	174.77	177.802	268.037	252.753	266.719
ENSG00000092621	PHGDH	-1.16884	4.69967e-13	2.55803e-11	1834.53	3073.31	2955.52	1070.4	1206.75	1219.43
ENSG00000092820	EZR	0.832075	1.70177e-18	1.6346e-16	3925.05	4497.84	4531	7709.14	7597.9	7750.01
ENSG00000092969	TGFB2	-0.86602	9.17894e-10	3.08401e-08	13877.3	10400.4	9432.92	5722.51	7264.3	5509.17
ENSG00000093010	COMT	0.950605	0.000138611	0.00139028	105.689	113.216	144.832	196.21	203.394	303.09
ENSG00000093144	ECHDC1	0.628893	9.54873e-06	0.000142394	878.482	658.409	730.048	1042.37	1185.47	1281.06
ENSG00000095015	MAP3K1	0.936256	0.000291601	0.00262634	101.811	78.0418	93.0222	176.064	202.543	143.463
ENSG00000095203	EPB41L4B	1.07254	1.4059e-07	3.21976e-06	121.203	142.893	124.815	278.549	273.177	265.709
ENSG00000095303	PTGS1	-1.16531	5.47935e-12	2.55635e-10	584.685	668.301	588.748	253.146	328.493	238.431
ENSG00000095370	SH2D3C	-0.966994	1.43906e-06	2.6314e-05	291.858	303.374	341.474	152.413	186.373	139.421
ENSG00000095397	DFNB31	-0.618159	0.00113057	0.00809339	319.007	438.573	343.829	259.278	244.243	213.173
ENSG00000095564	BTAF1	-0.663813	1.29011e-06	2.39389e-05	1639.64	1553.14	1401.22	931.123	1141.22	826.425
ENSG00000096070	BRPF3	-0.75212	1.70203e-07	3.77615e-06	1209.13	1438.83	1477.76	818.127	948.887	679.932
ENSG00000096092	TMEM14A	0.861656	1.03132e-06	1.96046e-05	307.372	259.406	231.967	453.737	449.338	551.624
ENSG00000096093	EFHC1	-0.671481	9.63192e-06	0.000143503	661.286	594.656	730.048	440.597	438.275	366.739
ENSG00000096696	DSP	-0.726805	3.22388e-09	1.01042e-07	4406.96	3810.86	4160.09	2398.32	2928.36	2150.93
ENSG00000096872	IFT74	0.606618	0.00560551	0.0296749	201.682	148.389	175.447	243.511	233.179	325.317
ENSG00000097021	ACOT7	0.733208	3.99208e-08	1.01695e-06	868.786	1031.03	1060.92	1721.22	1400.78	1798.33
ENSG00000097096	SYDE2	-0.85601	0.00242826	0.0151224	169.685	142.893	130.702	99.8571	85.1019	59.6077
ENSG00000099139	PCSK5	-1.02444	8.97491e-05	0.000959047	144.474	161.579	136.59	71.827	74.0387	71.7313
ENSG00000099194	SCD	-1.02423	9.78793e-13	5.03613e-11	5155.51	4977.09	4638.16	2251.16	3086.65	1922.6
ENSG00000099250	NRP1	-1.26538	2.1128e-40	8.62496e-38	9074.74	8339.48	7983.42	3590.47	3642.36	3331.97
ENSG00000099256	PRTFDC1	0.992178	0.000689399	0.00532255	93.0842	57.1574	65.9398	123.507	139.567	168.72
ENSG00000099260	PALMD	-1.60164	6.47827e-12	2.9967e-10	365.55	304.473	308.504	105.989	78.2938	139.421
ENSG00000099282	TSPAN15	2.27513	0.000240523	0.00222648	5.81776	7.69426	8.24247	37.6654	29.7857	37.3811
ENSG00000099625	C19orf26	-0.60404	0.000428091	0.00360696	449.907	632.029	586.393	337.237	408.489	350.574
ENSG00000099860	GADD45B	-0.824964	1.86336e-13	1.07427e-11	2576.3	2312.67	2856.61	1464.57	1506.3	1400.28
ENSG00000099958	DERL3	-2.36251	0.00508573	0.0275348	11.6355	24.182	28.2599	6.13157	5.10612	1.0103
ENSG00000099977	DDT	0.787889	0.000459959	0.0038022	247.255	181.365	162.494	405.56	356.577	259.647
ENSG00000099998	GGT5	-2.01967	0.000438632	0.00366927	66.9043	34.0746	27.0824	10.5113	11.0633	10.103
ENSG00000100068	LRP5L	-1.41892	0.00530998	0.0285184	45.5725	31.8762	47.0998	15.7669	12.7653	18.1854
ENSG00000100154	TTC28	-0.688567	6.04389e-05	0.000689181	657.407	690.285	665.285	444.101	491.889	311.172
ENSG00000100162	CENPM	1.23452	6.64544e-07	1.31691e-05	86.2968	94.5295	103.62	192.707	195.734	280.863
ENSG00000100196	KDELR3	-0.78147	3.18543e-13	1.78746e-11	3035.9	2616.05	2704.71	1589.83	1551.41	1722.56
ENSG00000100219	XBP1	-1.01426	1.20815e-11	5.51058e-10	2568.54	4193.37	2996.73	1612.6	1662.89	1554.85
ENSG00000100242	SUN2	-0.650914	0.000281683	0.0025525	1103.44	1404.75	1463.63	890.83	1045.9	590.015
ENSG00000100285	NEFH	1.30879	4.87303e-05	0.000575772	46.5421	56.0582	34.1474	117.376	102.973	119.215
ENSG00000100297	MCM5	0.585019	6.84676e-06	0.000106578	670.982	780.418	654.688	1045	984.629	1130.53
ENSG00000100311	PDGFB	-1.96616	4.60921e-05	0.000549566	40.7243	97.827	82.4247	28.0301	17.0204	11.1133
ENSG00000100350	FOXRED2	0.848468	4.95276e-07	1.00589e-05	227.862	216.538	260.227	416.947	413.595	437.46
ENSG00000100376	FAM118A	-0.892923	7.22454e-10	2.48357e-08	1016.17	905.724	825.425	550.966	491.889	436.45
ENSG00000100442	FKBP3	0.663249	2.51872e-06	4.33384e-05	795.094	696.88	735.935	1125.58	1019.52	1386.13
ENSG00000100473	COCH	0.90825	0.00854524	0.0414174	57.208	65.9508	35.3249	104.237	115.739	77.7931
ENSG00000100578	KIAA0586	0.596254	0.000788294	0.00595377	258.891	234.125	206.062	341.616	365.087	351.584
ENSG00000100625	SIX4	-0.632299	2.14257e-05	0.000282373	1201.37	1183.82	944.352	685.86	837.403	624.365
ENSG00000100647	KIAA0247	-0.81384	6.49293e-06	0.000101555	415.001	527.606	581.683	303.951	314.877	246.513
ENSG00000100731	PCNX	-0.641184	5.46468e-07	1.10437e-05	2102.15	2007.1	2064.15	1367.34	1503.75	1085.06
ENSG00000100749	VRK1	0.625052	0.00253006	0.0156431	289.919	191.257	207.239	400.304	302.963	360.677
ENSG00000100889	PCK2	-1.79044	0.000149233	0.00147956	577.898	1599.31	1719.14	374.902	412.744	338.451
ENSG00000100968	NFATC4	-0.618153	3.5179e-08	9.06055e-07	1948.95	2037.88	2286.7	1456.69	1310.57	1318.44
ENSG00000100985	MMP9	-3.81186	6.20639e-05	0.000703779	19.3925	24.182	31.7924	4.3797	0.851019	0
ENSG00000101003	GINS1	0.748803	0.000312724	0.00278737	177.442	214.34	163.672	337.237	343.812	251.565
ENSG00000101019	UQCC1	0.587857	5.33455e-05	0.000622644	558.505	767.228	710.03	1079.16	926.76	1051.72
ENSG00000101096	NFATC2	-1.74715	3.48122e-07	7.3443e-06	87.2665	105.521	121.282	34.1616	28.9347	30.309
ENSG00000101104	PABPC1L	-0.684306	0.00110879	0.00795146	395.608	539.697	445.093	380.158	224.669	253.585
ENSG00000101146	RAE1	0.5879	9.55157e-05	0.00101081	479.966	380.316	454.513	652.575	611.032	714.282
ENSG00000101166	SLMO2	-0.990985	1.66862e-08	4.59252e-07	833.88	828.782	673.528	388.041	305.516	483.934
ENSG00000101199	ARFGAP1	-0.64033	9.36322e-09	2.70127e-07	3550.78	4016.4	4333.19	2770.6	2341.15	2521.71
ENSG00000101210	EEF1A2	1.16559	4.20159e-09	1.28239e-07	183.26	330.853	303.794	613.157	574.438	643.561
ENSG00000101236	RNF24	-0.719018	4.35665e-08	1.09784e-06	932.782	1077.2	1025.6	577.244	675.709	590.015
ENSG00000101255	TRIB3	-2.9141	3.25479e-05	0.000408513	680.678	3746.01	3809.2	323.222	396.575	372.801
ENSG00000101384	JAG1	-2.40988	5.63698e-38	2.09196e-35	494.51	584.764	527.518	116.5	94.4631	90.927
ENSG00000101577	LPIN2	-0.642635	1.86326e-06	3.32807e-05	1176.16	1229.98	1302.31	707.759	927.611	738.529
ENSG00000101665	SMAD7	-1.35331	2.25699e-18	2.15523e-16	1150.95	988.163	1343.52	507.169	471.465	382.904
ENSG00000101670	LIPG	-4.20588	1.48584e-24	2.42622e-22	191.986	255.01	154.252	20.1466	4.2551	8.0824
ENSG00000101680	LAMA1	-2.00452	0.00383767	0.0218956	32.9673	23.0828	20.0174	5.25564	7.65917	6.0618
ENSG00000101846	STS	0.779879	0.000954782	0.00700703	132.839	165.976	98.9097	237.38	234.881	211.153
ENSG00000101868	POLA1	0.58619	0.000124878	0.00127128	327.734	334.151	310.859	499.285	458.699	503.129
ENSG00000101888	NXT2	0.818605	0.0015294	0.0103668	125.082	98.9262	89.4897	152.413	176.161	226.307
ENSG00000101928	MOSPD1	0.634434	0.000159941	0.00156858	367.489	301.175	279.067	466.876	469.763	537.48
ENSG00000101938	CHRDL1	1.56096	4.02723e-10	1.42032e-08	95.9931	72.5459	76.5372	220.737	295.304	208.122
ENSG00000102057	KCND1	0.897187	2.38755e-06	4.14306e-05	188.108	209.943	157.784	338.988	326.791	370.78
ENSG00000102096	PIM2	1.04864	3.10551e-06	5.22007e-05	108.598	182.464	193.109	345.12	337.855	315.214
ENSG00000102100	SLC35A2	0.6869	1.70191e-08	4.64859e-07	627.349	682.591	685.303	1062.51	1119.94	1027.48
ENSG00000102125	TAZ	-0.590698	0.00273281	0.0166348	296.706	392.407	386.219	259.278	194.032	260.657
ENSG00000102580	DNAJC3	-0.872637	4.75773e-07	9.69899e-06	1297.36	2268.71	2022.94	1043.24	1136.11	870.879
ENSG00000102595	UGGT2	-0.762138	1.37218e-08	3.83669e-07	1306.09	1154.14	1069.17	706.007	757.407	617.293
ENSG00000102780	DGKH	-1.02038	1.70156e-08	4.64859e-07	604.078	450.664	429.786	256.65	230.626	245.503
ENSG00000102854	MSLN	2.0438	0.00118827	0.0084179	8.72665	7.69426	7.06498	23.6504	33.1898	40.412
ENSG00000102897	LYRM1	0.736213	0.000447081	0.00371796	159.989	204.447	194.287	288.184	264.667	377.852
ENSG00000102908	NFAT5	-0.638989	0.000182187	0.00176031	2922.46	2417.1	1934.63	1758.89	1781.18	1130.53
ENSG00000103021	CCDC113	1.32978	0.00295496	0.0177265	29.0888	17.5869	21.1949	59.5639	44.253	67.6901
ENSG00000103034	NDRG4	0.611768	1.26812e-05	0.000180382	477.057	484.738	556.956	722.65	842.509	753.684
ENSG00000103037	SETD6	-1.08713	0.000454519	0.00376552	127.991	116.513	176.624	88.4699	52.7632	56.5768
ENSG00000103126	AXIN1	-0.624064	7.60609e-05	0.000834676	809.639	924.41	1203.4	656.954	674.858	571.83
ENSG00000103174	NAGPA	0.619325	0.0013883	0.00958138	185.199	201.15	257.872	309.207	323.387	355.626
ENSG00000103187	COTL1	0.58972	2.50492e-09	8.06762e-08	6196.89	6939.12	7228.65	9835.05	9792.68	11018.3
ENSG00000103196	CRISPLD2	0.719754	0.00051364	0.00416643	174.533	136.298	151.897	254.022	273.177	235.4
ENSG00000103222	ABCC1	-0.623192	3.80008e-07	7.94513e-06	2974.82	3243.68	3153.33	2210.87	2205.84	1664.97
ENSG00000103241	FOXF1	0.924113	0.000131536	0.00133157	112.477	164.877	146.01	199.714	322.536	279.853
ENSG00000103257	SLC7A5	-1.43932	6.34194e-05	0.000716661	4473.86	10314.7	9069.07	2916.88	3184.51	2695.48
ENSG00000103381	CPPED1	0.872373	5.60271e-09	1.66947e-07	392.699	339.647	321.456	631.552	678.262	621.335
ENSG00000103449	SALL1	1.13587	4.64424e-07	9.51515e-06	165.806	164.877	115.395	316.214	398.277	266.719
ENSG00000103489	XYLT1	-0.913008	5.73969e-06	9.09053e-05	588.564	586.962	625.25	366.143	381.257	207.112
ENSG00000103642	LACTB	0.612303	1.19078e-05	0.000171466	739.826	582.565	560.488	962.657	958.248	960.795
ENSG00000103657	HERC1	-0.589264	9.1168e-06	0.000136702	1556.25	1632.28	1550.76	1048.5	1224.62	874.92
ENSG00000103888	KIAA1199	-2.41469	5.42216e-09	1.61862e-07	6537.23	5956.46	6903.66	1121.2	1849.27	666.798
ENSG00000104047	DTWD1	0.685553	0.000132649	0.00133787	454.755	312.167	333.231	506.293	607.628	658.716
ENSG00000104213	PDGFRL	-1.3229	1.39374e-13	8.18647e-12	437.302	416.589	372.089	157.669	171.906	160.638
ENSG00000104381	GDAP1	1.47291	1.2586e-05	0.000179483	56.2384	41.7688	37.6799	112.12	97.8672	168.72
ENSG00000104415	WISP1	-1.26052	0.00364219	0.0210153	74.6613	97.827	42.3899	38.5413	29.7857	21.2163
ENSG00000104419	NDRG1	-1.27918	3.5568e-17	3.05679e-15	1807.39	2448.97	2565.76	908.349	1102.07	798.137
ENSG00000104435	STMN2	0.851499	5.75786e-19	5.73293e-17	6653.58	6031.2	6314.91	10492.9	11571.3	12221.6
ENSG00000104611	SH2D4A	2.29645	5.10916e-45	2.60711e-42	127.991	151.687	157.784	691.116	727.622	725.395
ENSG00000104635	SLC39A14	-1.49421	8.68355e-20	9.39031e-18	2451.22	4283.5	3750.32	1318.29	1314.82	1087.08
ENSG00000104722	NEFM	1.56753	7.11689e-06	0.000109945	49.451	28.5787	32.9699	101.609	97.0162	132.349
ENSG00000104738	MCM4	0.754679	7.16034e-13	3.79614e-11	1090.83	1104.68	1079.76	1787.79	1817.78	1921.59
ENSG00000104856	RELB	-1.53149	1.96369e-14	1.29294e-12	333.552	401.201	401.526	120.004	154.035	118.205
ENSG00000104881	PPP1R13L	-1.54539	1.76721e-32	4.97531e-30	1455.41	1548.74	1720.32	545.71	593.16	477.872
ENSG00000104885	DOT1L	-0.974	6.04948e-11	2.53287e-09	1266.33	1319.02	1588.44	848.785	668.05	606.18
ENSG00000104957	CCDC130	-0.609104	0.000308329	0.00275442	441.18	453.961	567.553	336.361	286.794	335.42
ENSG00000105011	ASF1B	0.873114	1.8649e-06	3.32807e-05	185.199	230.828	189.577	388.041	342.11	378.863
ENSG00000105048	TNNT1	-0.643737	0.000123261	0.00125874	638.015	706.773	959.659	443.225	523.377	507.171
ENSG00000105053	VRK3	0.586255	0.00021485	0.00202206	294.767	293.481	328.521	442.349	489.336	443.522
ENSG00000105088	OLFM2	-2.94937	3.969e-21	4.94731e-19	158.049	171.472	188.399	20.1466	25.5306	21.2163
ENSG00000105173	CCNE1	1.00842	0.00125175	0.00876496	55.2688	78.0418	47.0998	105.989	114.037	143.463
ENSG00000105227	PRX	-1.01877	3.21132e-05	0.000403988	171.624	256.109	254.339	118.252	123.398	93.9579
ENSG00000105281	SLC1A5	-0.727586	7.08939e-06	0.000109728	3552.71	6333.48	5834.49	3086.81	3456.84	2948.06
ENSG00000105290	APLP1	-0.75432	1.31198e-07	3.03018e-06	733.038	699.079	834.845	431.838	487.634	423.316
ENSG00000105329	TGFB1	-0.656334	3.75852e-09	1.15798e-07	5807.1	7243.6	7630.17	4416.49	4331.69	4371.57
ENSG00000105376	ICAM5	-1.58303	4.03912e-08	1.02733e-06	153.201	175.869	137.767	48.1767	63.8265	43.4429
ENSG00000105419	MEIS3	-1.37076	8.45723e-19	8.22013e-17	866.847	950.791	1012.65	369.646	423.808	299.049
ENSG00000105486	LIG1	0.671491	1.96863e-05	0.000263489	327.734	300.076	368.556	489.65	542.099	554.655
ENSG00000105559	PLEKHA4	-0.752027	8.32866e-06	0.000126158	496.449	613.342	726.515	360.887	386.363	341.481
ENSG00000105605	CACNG7	-0.741145	4.10826e-06	6.72857e-05	534.265	464.953	598.168	308.331	308.069	339.461
ENSG00000105662	CRTC1	-0.699926	1.35766e-05	0.000191114	493.54	530.904	595.813	366.143	294.453	336.43
ENSG00000105696	TMEM59L	-1.24155	5.92557e-05	0.000677886	151.262	192.357	121.282	87.5939	62.1244	46.4738
ENSG00000105767	CADM4	-1.22407	6.0301e-14	3.74393e-12	696.192	538.598	691.19	261.03	268.071	296.018
ENSG00000105825	TFPI2	-0.99308	8.67015e-16	6.49426e-14	2338.74	1900.48	1978.19	961.781	1020.37	1143.66
ENSG00000105849	TWISTNB	0.778101	4.85217e-08	1.21353e-06	414.031	363.829	362.669	648.195	646.775	662.757
ENSG00000105854	PON2	0.692883	9.14867e-07	1.75545e-05	983.202	777.12	693.545	1295.51	1269.72	1406.34
ENSG00000105880	DLX5	-3.55763	0.000581018	0.00462351	12.6052	26.3803	14.13	1.75188	1.70204	1.0103
ENSG00000105991	HOXA1	6.81177	1.81632e-06	3.25562e-05	0	0	0	12.2631	26.3816	28.2884
ENSG00000105996	HOXA2	2.52326	0.0107916	0.0497502	0.969627	6.59508	1.1775	15.7669	11.0633	23.2369
ENSG00000105997	HOXA3	1.88538	0.00240374	0.0149984	12.6052	3.29754	12.9525	32.4098	34.0408	40.412
ENSG00000106070	GRB10	-1.43918	5.5121e-18	5.00039e-16	759.218	1129.96	1057.39	402.056	342.11	341.481
ENSG00000106077	ABHD11	1.03555	6.01086e-07	1.20283e-05	117.325	147.29	153.074	261.03	293.602	300.059
ENSG00000106080	FKBP14	-0.653507	2.30182e-06	4.02425e-05	1785.08	1433.33	1461.27	916.232	1156.54	902.198
ENSG00000106089	STX1A	-1.13279	1.31948e-06	2.44007e-05	261.799	337.448	386.219	152.413	186.373	109.112
ENSG00000106105	GARS	-0.723192	2.92723e-09	9.24542e-08	5026.55	7089.71	6410.29	3593.98	3775.12	3852.27
ENSG00000106366	SERPINE1	-0.671925	7.21406e-11	2.96721e-09	37405.3	32135.6	36127.9	22693.8	23974.1	19655.4
ENSG00000106367	AP1S1	0.58579	1.53226e-07	3.46061e-06	1755.03	1723.51	2034.71	2612.05	2667.09	2994.53
ENSG00000106404	CLDN15	-0.904494	0.00228452	0.0143587	130.9	117.612	154.252	94.6014	59.5714	60.618
ENSG00000106538	RARRES2	3.90636	1.2651e-09	4.19876e-08	10.6659	1.09918	1.1775	59.5639	64.6775	78.8034
ENSG00000106546	AHR	-1.06635	1.05927e-15	7.85731e-14	1814.17	1632.28	1334.1	749.804	786.342	747.622
ENSG00000106571	GLI3	-0.704426	8.98181e-07	1.72953e-05	1024.9	966.179	984.387	599.142	713.154	512.222
ENSG00000106624	AEBP1	-1.24883	2.60993e-23	3.90987e-21	9569.25	10512.6	11576	4574.15	5118.88	3624.96
ENSG00000106665	CLIP2	-0.889524	2.06238e-12	1.0205e-10	2062.4	2093.94	2524.55	1155.36	1356.52	1092.13
ENSG00000106688	SLC1A1	-2.06205	3.14123e-10	1.14239e-08	157.08	171.472	101.265	32.4098	31.4877	39.4017
ENSG00000106733	NMRK1	1.15497	6.87264e-06	0.000106676	78.5398	83.5377	97.7322	236.504	171.055	169.73
ENSG00000106772	PRUNE2	0.900094	0.000791893	0.00597543	94.0539	62.6533	94.1997	160.297	144.673	163.669
ENSG00000106785	TRIM14	0.72032	1.88413e-05	0.000253427	266.648	253.911	292.019	464.248	479.975	393.007
ENSG00000106853	PTGR1	0.680553	2.56276e-06	4.40498e-05	639.954	755.137	899.607	1159.74	1155.68	1359.86
ENSG00000106991	ENG	-0.932625	3.48105e-22	4.77665e-20	4962.55	5483.81	5494.2	2834.54	2879.85	2634.86
ENSG00000107105	ELAVL2	1.83153	0.00200914	0.0129264	17.4533	5.4959	9.41997	47.3007	36.5938	32.3296
ENSG00000107249	GLIS3	-0.979202	1.25379e-05	0.000179118	559.475	390.209	385.041	217.233	293.602	165.689
ENSG00000107290	SETX	-0.69049	2.89786e-07	6.21802e-06	1989.68	2752.35	2214.87	1352.45	1605.02	1351.78
ENSG00000107331	ABCA2	-0.758577	7.92579e-08	1.90604e-06	1741.45	2287.39	2114.78	1229.82	1390.57	1008.28
ENSG00000107338	SHB	-0.920177	1.91611e-10	7.37927e-09	606.017	663.905	660.575	320.594	355.726	343.502
ENSG00000107362	ABHD17B	0.597702	0.00439955	0.0245272	170.654	207.745	140.122	251.395	267.22	266.719
ENSG00000107438	PDLIM1	0.742197	6.01073e-10	2.08828e-08	1022.96	1127.76	1311.73	1883.27	2000.75	1903.41
ENSG00000107485	GATA3	1.32213	5.15417e-09	1.54427e-07	105.689	86.8352	90.6672	230.372	255.306	223.276
ENSG00000107554	DNMBP	-0.597955	7.67326e-07	1.50056e-05	1032.65	1044.22	1000.87	719.146	666.348	647.602
ENSG00000107623	GDF10	-3.94141	1.7923e-09	5.81838e-08	51.3903	47.2647	54.1648	1.75188	5.10612	3.0309
ENSG00000107679	PLEKHA1	-1.04953	1.76241e-12	8.88221e-11	1131.56	1006.85	867.815	432.714	474.018	547.583
ENSG00000107731	UNC5B	-2.43598	1.08355e-13	6.50491e-12	156.11	382.515	473.353	69.1992	70.6346	46.4738
ENSG00000107796	ACTA2	-1.77389	3.89577e-37	1.41365e-34	1126.71	1057.41	1290.54	321.47	368.491	325.317
ENSG00000107821	KAZALD1	-1.28203	6.29967e-15	4.35878e-13	467.36	519.912	518.098	196.21	221.265	201.05
ENSG00000107949	BCCIP	0.66092	7.02244e-07	1.3849e-05	675.83	596.855	567.553	1005.58	887.613	1019.39
ENSG00000108001	EBF3	-2.88127	1.73608e-15	1.25436e-13	170.654	97.827	153.074	18.3947	18.7224	20.206
ENSG00000108179	PPIF	1.057	1.08111e-23	1.68128e-21	1114.1	1038.73	1099.78	2375.55	2206.69	2185.28
ENSG00000108278	ZNHIT3	0.611814	0.00041602	0.00352642	306.402	363.829	262.582	439.721	463.806	523.335
ENSG00000108474	PIGL	-0.669771	0.00192981	0.0125346	209.44	194.555	216.659	120.88	131.057	138.411
ENSG00000108509	CAMTA2	-0.863662	6.17431e-10	2.14056e-08	864.908	1094.78	1036.2	590.383	546.354	508.181
ENSG00000108511	HOXB6	5.81491	3.65429e-05	0.00045171	0	0	1.1775	16.6428	20.4245	28.2884
ENSG00000108691	CCL2	-1.04156	4.58964e-12	2.15357e-10	1228.52	992.56	897.252	451.109	532.738	532.428
ENSG00000108797	CNTNAP1	-1.06233	1.22072e-14	8.20294e-13	2077.91	2396.21	2330.26	1120.33	1265.47	869.868
ENSG00000108798	ABI3	0.924021	0.000570158	0.0045505	71.7524	84.6369	120.105	195.334	155.737	171.751
ENSG00000108821	COL1A1	-1.38925	1.43961e-28	3.13432e-26	388284	418140	435993	163888	185580	124838
ENSG00000108840	HDAC5	-0.628115	5.47143e-06	8.69942e-05	1061.74	1193.71	1468.34	776.082	825.489	806.219
ENSG00000108846	ABCC3	0.967813	0.000590413	0.00468202	66.9043	109.918	77.7147	202.342	148.077	146.494
ENSG00000108947	EFNB3	-0.620272	0.000997028	0.00726159	288.949	401.201	387.396	232.124	242.541	225.297
ENSG00000109046	WSB1	-0.956853	5.91155e-14	3.69846e-12	3978.38	3562.44	2844.83	1919.18	1702.89	1729.63
ENSG00000109452	INPP4B	0.91571	2.81323e-08	7.33821e-07	360.701	340.746	297.906	581.624	738.685	565.768
ENSG00000109576	AADAT	0.682614	0.000452095	0.00375325	199.743	185.761	166.027	296.067	265.518	325.317
ENSG00000109674	NEIL3	0.935176	0.00531106	0.0285184	45.5725	52.7606	55.3423	73.5789	97.0162	123.257
ENSG00000109680	TBC1D19	-0.70711	0.00433615	0.0242982	291.858	211.043	180.157	138.398	165.949	114.164
ENSG00000109743	BST1	-2.98548	4.13852e-11	1.75072e-09	97.9324	97.827	89.4897	5.25564	11.0633	20.206
ENSG00000109854	HTATIP2	0.644268	0.000392973	0.0033702	205.561	200.051	186.044	304.827	318.281	302.08
ENSG00000109911	ELP4	0.93961	0.000295658	0.00265702	98.902	136.298	76.5372	182.195	192.33	224.287
ENSG00000109971	HSPA8	0.64411	8.57899e-13	4.44719e-11	16875.4	18728.9	19499.3	28283.2	29514.2	28312.7
ENSG00000110002	VWA5A	1.31586	4.83336e-13	2.61337e-11	197.804	228.629	160.139	527.315	471.465	462.717
ENSG00000110042	DTX4	1.84858	2.20253e-10	8.32528e-09	50.4206	36.2729	75.3597	197.962	178.714	205.091
ENSG00000110076	NRXN2	3.13485	0.000836439	0.00626236	0	7.69426	1.1775	38.5413	22.1265	16.1648
ENSG00000110092	CCND1	0.604615	6.73233e-11	2.79016e-09	11726.7	10038.8	10439.7	16475.5	16602.5	15895.1
ENSG00000110203	FOLR3	4.09256	6.1767e-06	9.69802e-05	1.93925	0	3.53249	30.6579	33.1898	28.2884
ENSG00000110328	GALNT18	-2.69135	0.00884454	0.042659	16.4837	10.9918	12.9525	2.62782	2.55306	1.0103
ENSG00000110395	CBL	-0.600555	0.00010948	0.00113217	2075	2130.21	2233.71	1469.83	1745.44	1028.49
ENSG00000110619	CARS	-0.699221	7.48091e-06	0.000114593	1249.85	2057.67	1580.2	971.417	1001.65	1036.57
ENSG00000110719	TCIRG1	-1.0654	1.00653e-11	4.60382e-10	839.697	1133.25	1229.31	555.345	482.528	491.006
ENSG00000110876	SELPLG	1.86479	1.65779e-07	3.69305e-06	20.3622	69.2483	45.9223	176.064	170.204	144.473
ENSG00000111058	ACSS3	1.49999	2.00652e-10	7.67495e-09	117.325	72.5459	89.4897	250.519	272.326	269.75
ENSG00000111087	GLI1	-1.31169	1.18183e-06	2.20802e-05	155.14	307.77	242.564	93.7255	102.973	86.8858
ENSG00000111199	TRPV4	-0.985477	0.00343403	0.0199695	205.561	148.389	102.442	49.9285	108.079	72.7416
ENSG00000111252	SH2B3	-0.611087	3.98049e-06	6.55878e-05	1873.32	1987.32	2137.16	1347.19	1503.75	1072.94
ENSG00000111319	SCNN1A	2.58014	0.00452822	0.0251245	0.969627	3.29754	5.88748	19.2707	11.0633	29.2987
ENSG00000111341	MGP	-7.44064	4.85292e-08	1.21353e-06	34.9066	27.4795	24.7274	0	0	0
ENSG00000111371	SLC38A1	-0.85594	2.90722e-09	9.20001e-08	2934.09	4341.76	3672.61	1992.76	2318.18	1735.7
ENSG00000111424	VDR	-1.18918	4.78579e-07	9.73331e-06	233.68	259.406	241.387	78.8345	124.249	119.215
ENSG00000111665	CDCA3	0.611183	0.00695659	0.0351576	241.437	186.861	188.399	294.316	239.987	410.182
ENSG00000111674	ENO2	-0.66586	8.64953e-11	3.53096e-09	1816.11	1845.52	1812.17	1152.74	1155.68	1141.64
ENSG00000111799	COL12A1	-0.895699	0.00148137	0.0100907	10821	10703.8	9628.39	5649.81	7402.17	3691.64
ENSG00000111817	DSE	-0.632318	1.74999e-08	4.75267e-07	2153.54	2120.32	2284.34	1358.58	1569.28	1301.27
ENSG00000111859	NEDD9	-0.672521	4.96616e-07	1.00611e-05	1206.22	1348.69	1334.1	806.74	931.866	699.128
ENSG00000111912	NCOA7	-0.915485	6.82051e-05	0.00076178	367.489	546.292	373.266	229.496	291.9	159.627
ENSG00000111961	SASH1	-0.645827	1.88957e-06	3.36475e-05	1174.22	1028.83	1152.77	676.225	822.936	644.571
ENSG00000111981	ULBP1	-1.40727	0.00206662	0.0132233	50.4206	146.191	60.0523	28.906	44.253	23.2369
ENSG00000112033	PPARD	-0.624452	6.76254e-07	1.33687e-05	1249.85	1501.48	1518.97	981.052	936.121	850.673
ENSG00000112118	MCM3	0.605443	1.13866e-07	2.66751e-06	937.63	948.592	857.217	1335.81	1386.31	1453.82
ENSG00000112294	ALDH5A1	0.979351	0.000303167	0.00271851	179.381	101.125	87.1347	247.891	272.326	207.112
ENSG00000112312	GMNN	0.848727	1.36918e-05	0.000192404	169.685	180.266	194.287	306.579	292.751	380.883
ENSG00000112320	SOBP	-2.16103	8.50698e-14	5.16396e-12	181.32	209.943	217.837	47.3007	58.7203	29.2987
ENSG00000112379	KIAA1244	-1.18052	0.00154713	0.0104696	69.8132	76.9426	75.3597	29.7819	28.0836	40.412
ENSG00000112414	GPR126	-0.798439	1.2184e-08	3.46608e-07	1954.77	1646.57	1621.41	1039.74	1143.77	818.343
ENSG00000112531	QKI	-0.601171	5.77621e-08	1.41621e-06	5482.27	4475.86	4389.71	3001.84	3312.17	3146.07
ENSG00000112559	MDFI	-0.666274	2.35869e-06	4.1017e-05	1105.38	1314.62	1487.18	770.826	924.207	764.797
ENSG00000112561	TFEB	-0.978892	4.24469e-05	0.000513039	172.594	245.117	260.227	116.5	102.973	124.267
ENSG00000112655	PTK7	-0.73635	2.5271e-09	8.12304e-08	6681.7	7167.75	8266.02	4715.18	4884.85	3671.43
ENSG00000112715	VEGFA	-1.39957	5.31934e-24	8.35188e-22	3956.08	5331.02	5660.22	2075.98	1966.71	1620.52
ENSG00000112759	SLC29A1	-0.760455	3.68476e-06	6.10085e-05	640.924	746.343	793.632	411.691	514.016	359.667
ENSG00000112769	LAMA4	-1.87389	1.11599e-44	5.52214e-42	3151.29	3162.34	2801.26	834.77	975.268	674.88
ENSG00000112852	PCDHB2	-1.32752	7.25669e-16	5.48586e-14	504.206	548.491	552.246	236.504	210.202	191.957
ENSG00000112902	SEMA5A	-1.37865	5.111e-24	8.10267e-22	1265.36	1089.29	1111.56	475.635	464.657	391.996
ENSG00000112984	KIF20A	0.876993	1.53507e-10	5.92579e-09	515.842	592.458	547.536	897.838	1023.78	1119.41
ENSG00000113068	PFDN1	0.589534	9.49338e-07	1.81945e-05	1268.27	1233.28	1279.94	1835.09	1690.12	2167.09
ENSG00000113083	LOX	-0.921683	1.68477e-16	1.36191e-14	11588	9647.5	9125.59	5164.54	5843.1	5020.18
ENSG00000113108	APBB3	-0.738748	0.000395612	0.0033883	262.769	342.944	380.331	201.466	165.098	224.287
ENSG00000113140	SPARC	-0.925361	2.1559e-24	3.45134e-22	81468.1	73227.4	77698.3	40380.8	43659	38325.7
ENSG00000113248	PCDHB15	-5.11164	6.10983e-05	0.000694759	20.3622	26.3803	16.4849	0.875939	0	1.0103
ENSG00000113356	POLR3G	0.759517	1.2161e-05	0.00017465	435.363	315.465	288.487	571.112	594.863	597.087
ENSG00000113361	CDH6	-2.10481	2.93437e-54	2.08327e-51	1183.92	1139.85	1126.86	273.293	288.496	239.441
ENSG00000113389	NPR3	-5.5513	1.51321e-163	1.23546e-159	1839.38	1639.98	1456.56	34.1616	48.5081	21.2163
ENSG00000113407	TARS	-0.670272	4.03941e-10	1.42154e-08	3430.54	4009.81	3684.39	2188.97	2258.61	2543.94
ENSG00000113448	PDE4D	-0.712957	6.13971e-05	0.000696771	446.998	472.647	355.604	283.804	251.902	242.472
ENSG00000113504	SLC12A7	-1.1646	1.85095e-11	8.25796e-10	407.243	445.168	492.193	190.955	216.159	191.957
ENSG00000113594	LIFR	-0.792847	1.41992e-08	3.95664e-07	1012.29	835.377	889.009	504.541	582.948	492.016
ENSG00000113645	WWC1	0.881768	1.736e-06	3.13574e-05	333.552	225.332	374.444	570.236	558.269	591.026
ENSG00000113721	PDGFRB	-0.808181	3.50575e-09	1.08832e-07	7938.34	8939.63	9012.55	5159.28	5865.23	3758.32
ENSG00000113732	ATP6V0E1	0.667991	1.37804e-08	3.84651e-07	1511.65	1448.72	1752.11	2352.77	2370.94	2763.17
ENSG00000113739	STC2	-2.64916	9.57577e-83	1.95453e-79	7571.82	11366.6	10840	1500.48	1730.12	1515.45
ENSG00000113749	HRH2	-1.55717	0.00652349	0.0334673	20.3622	51.6615	47.0998	15.7669	15.3183	9.0927
ENSG00000113790	EHHADH	1.36429	0.000503496	0.0040985	24.2407	27.4795	32.9699	66.5714	85.953	64.6592
ENSG00000114251	WNT5A	0.890897	5.73651e-12	2.66112e-10	1544.62	1267.35	1083.3	2391.31	2422.85	2414.62
ENSG00000114270	COL7A1	-1.54588	2.41227e-23	3.64722e-21	1762.78	2055.47	2251.37	802.36	750.599	523.335
ENSG00000114279	FGF12	4.6308	0.00540414	0.0289231	0	0	1.1775	17.5188	5.10612	6.0618
ENSG00000114405	C3orf14	0.835333	0.000956999	0.00701477	93.0842	81.3393	90.6672	139.274	163.396	170.741
ENSG00000114423	CBLB	-0.99249	1.4919e-07	3.3788e-06	383.972	473.747	403.881	253.146	185.522	194.988
ENSG00000114631	PODXL2	0.924283	0.000454074	0.00376374	71.7524	91.2319	124.815	187.451	165.949	190.947
ENSG00000114638	UPK1B	4.50374	0.00850128	0.0412288	0	1.09918	0	7.00751	16.1694	3.0309
ENSG00000114698	PLSCR4	-1.53697	1.97715e-11	8.77306e-10	400.456	279.192	300.261	137.522	95.3142	105.071
ENSG00000114796	KLHL24	-0.629533	0.000115435	0.00118774	550.748	468.251	445.093	324.973	333.6	287.936
ENSG00000114857	NKTR	-0.641633	8.027e-05	0.000872075	2974.82	2630.34	2011.16	2059.33	1439.92	1383.1
ENSG00000114861	FOXP1	-1.00759	1.31427e-15	9.62366e-14	1503.89	1450.92	1212.82	685.86	709.75	677.911
ENSG00000115041	KCNIP3	1.91309	0.0100149	0.0469788	4.84814	4.39672	9.41997	28.906	25.5306	15.1545
ENSG00000115170	ACVR1	-0.776367	2.60413e-09	8.31532e-08	887.209	949.692	992.629	516.804	595.714	538.49
ENSG00000115232	ITGA4	-0.610683	0.000104545	0.00109151	1535.89	1326.71	1211.64	783.966	1119.94	763.787
ENSG00000115275	MOGS	-0.662839	1.14429e-07	2.67311e-06	1611.52	1781.77	1893.41	1180.77	1193.98	961.806
ENSG00000115318	LOXL3	-1.10253	8.32908e-20	9.06703e-18	1510.68	1390.46	1633.19	656.954	717.409	737.519
ENSG00000115414	FN1	-2.35494	4.49542e-21	5.56103e-19	1.03805e+06	1.05809e+06	1.09114e+06	208982	269126	144928
ENSG00000115461	IGFBP5	2.1627	5.01659e-55	3.72345e-52	10444.8	9140.78	8977.23	42960.4	52307.1	32625.6
ENSG00000115464	USP34	-0.668815	1.17423e-05	0.000169776	3178.44	3218.4	2903.71	1960.35	2450.08	1437.66
ENSG00000115539	PDCL3	0.690029	3.16729e-05	0.000399373	248.225	304.473	309.681	451.109	446.785	492.016
ENSG00000115541	HSPE1	0.702131	0.00041481	0.00352154	337.43	212.142	257.872	424.831	385.512	506.16
ENSG00000115641	FHL2	-0.614323	3.4529e-09	1.07395e-07	5306.77	5489.31	6042.91	3555.44	3404.08	4041.2
ENSG00000115648	MLPH	-1.074	3.27483e-18	3.0557e-16	1694.91	1833.43	2133.62	940.759	835.701	912.301
ENSG00000115718	PROC	-3.53688	0.000277322	0.00251577	27.1496	14.2893	22.3724	0	2.55306	3.0309
ENSG00000115738	ID2	0.587644	0.00125581	0.0087896	1064.65	604.549	671.173	1332.3	1085.9	1102.24
ENSG00000115756	HPCAL1	0.757403	5.38509e-08	1.33434e-06	554.627	708.971	741.822	1181.64	1060.37	1144.67
ENSG00000115902	SLC1A4	-2.3901	1.672e-06	3.03019e-05	289.919	756.236	560.488	74.4548	148.928	82.8446
ENSG00000115919	KYNU	3.91666	8.32448e-06	0.000126158	0	5.4959	1.1775	26.2782	33.1898	39.4017
ENSG00000116096	SPR	1.24446	2.99323e-08	7.75817e-07	95.0235	133.001	127.17	276.797	244.243	319.255
ENSG00000116106	EPHA4	2.41205	3.54578e-11	1.51172e-09	24.2407	21.9836	27.0824	148.034	153.183	87.8961
ENSG00000116132	PRRX1	-1.24828	9.04164e-21	1.06986e-18	2075.97	1678.45	1582.55	713.015	818.681	715.292
ENSG00000116141	MARK1	1.51165	8.04119e-06	0.000122486	31.9977	37.3721	37.6799	101.609	114.888	87.8961
ENSG00000116285	ERRFI1	-1.00797	4.95215e-19	4.99158e-17	5612.2	6577.49	5105.62	2758.33	3084.09	2757.11
ENSG00000116455	WDR77	0.767646	8.25509e-06	0.000125393	321.916	351.738	292.019	597.391	445.934	602.139
ENSG00000116525	TRIM62	-1.03284	1.34567e-17	1.19421e-15	1106.34	1146.44	1202.22	553.594	584.65	549.603
ENSG00000116584	ARHGEF2	-0.93741	0.00783338	0.0385391	1536.86	3518.48	2814.22	1507.49	1388.86	1212.36
ENSG00000116675	DNAJC6	1.87227	9.78293e-16	7.29431e-14	71.7524	93.4303	83.6022	302.199	355.726	250.554
ENSG00000116679	IVNS1ABP	-0.64913	3.49849e-08	9.02477e-07	2081.79	1802.66	1742.69	1173.76	1289.29	1125.47
ENSG00000116711	PLA2G4A	-1.86854	1.52121e-05	0.000210865	73.6917	57.1574	61.2298	15.7669	18.7224	18.1854
ENSG00000116729	WLS	-1.34664	2.64301e-40	1.05263e-37	3383.03	3249.18	3325.25	1251.72	1405.03	1257.82
ENSG00000116741	RGS2	0.745779	7.90345e-05	0.00086037	552.688	402.3	487.483	1037.99	610.181	771.869
ENSG00000116761	CTH	-0.966777	0.00590625	0.0309287	83.388	271.497	161.317	77.0826	104.675	81.8343
ENSG00000116824	CD2	3.23823	7.99956e-06	0.000121965	0	8.79344	4.70998	45.5488	35.7428	43.4429
ENSG00000116962	NID1	-0.958294	3.86581e-14	2.47548e-12	7082.16	6909.45	7447.66	3645.66	4403.17	2982.41
ENSG00000117000	RLF	-0.615804	5.04762e-05	0.000593015	607.956	538.598	573.441	416.947	361.683	343.502
ENSG00000117020	AKT3	-0.732986	7.95619e-08	1.91054e-06	2181.66	1909.28	1873.4	1080.91	1445.03	1061.83
ENSG00000117139	KDM5B	-0.587611	4.78648e-07	9.73331e-06	2902.09	2599.56	2499.82	1975.24	1771.82	1577.08
ENSG00000117152	RGS4	-0.817723	1.06416e-10	4.21765e-09	18438.4	12575.7	13644.8	8278.5	8614.87	8445.1
ENSG00000117289	TXNIP	3.58805	3.19341e-05	0.000402044	32.9673	241.82	44.7448	1196.53	1424.61	1220.44
ENSG00000117385	LEPRE1	-0.849742	6.04561e-16	4.61303e-14	4581.49	4645.13	4919.58	2778.48	2759.86	2308.54
ENSG00000117450	PRDX1	0.697756	2.93212e-10	1.07111e-08	7508.79	6599.48	7028.47	10746.9	10333.1	13207.7
ENSG00000117461	PIK3R3	1.09473	1.75696e-12	8.88218e-11	293.797	327.556	273.179	666.59	576.14	668.819
ENSG00000117525	F3	-0.670661	6.24528e-07	1.24517e-05	2031.37	1694.94	1732.1	1220.18	1261.21	946.651
ENSG00000117595	IRF6	-1.62272	4.55413e-13	2.4871e-11	308.342	238.522	266.114	79.7105	93.6121	90.927
ENSG00000117600	LPPR4	-2.39104	0.00170891	0.0113699	34.9066	26.3803	30.6149	7.00751	10.2122	0
ENSG00000117632	STMN1	1.05071	5.39376e-18	4.92038e-16	4059.83	3417.35	3292.28	7025.91	6653.27	8637.06
ENSG00000117697	NSL1	0.609427	0.000633671	0.00495556	250.164	293.481	284.954	367.019	404.234	493.026
ENSG00000118257	NRP2	-1.07711	1.23869e-12	6.32078e-11	4992.61	4731.97	5296.38	2481.54	2930.91	1704.38
ENSG00000118263	KLF7	-1.04164	2.71787e-12	1.31692e-10	1216.88	1416.84	1292.89	642.939	753.152	509.191
ENSG00000118292	C1orf54	-0.808052	0.00069703	0.00536877	238.528	202.249	236.677	143.654	94.4631	149.524
ENSG00000118407	FILIP1	2.6979	3.54326e-05	0.000439649	12.6052	1.09918	7.06498	38.5413	59.5714	38.3914
ENSG00000118473	SGIP1	-0.602169	0.000470184	0.00387173	531.356	562.78	400.349	338.988	338.706	307.131
ENSG00000118503	TNFAIP3	-0.821147	0.00256715	0.0158484	157.08	163.778	121.282	68.3233	95.3142	86.8858
ENSG00000118523	CTGF	-1.0623	2.23749e-22	3.13617e-20	37712.7	29481.1	31607.5	16523.7	16404.2	14384.7
ENSG00000118596	SLC16A7	-1.21814	0.00202993	0.0130243	186.168	154.984	118.927	67.4473	106.377	23.2369
ENSG00000118640	VAMP8	1.59583	6.65464e-05	0.000747857	29.0888	20.8844	22.3724	64.8195	80.8468	73.7519
ENSG00000118785	SPP1	0.994925	2.03744e-12	1.01123e-10	439.241	456.16	472.176	981.928	784.64	958.775
ENSG00000118898	PPL	-0.745958	0.00389971	0.0222031	128.96	161.579	182.512	86.718	103.824	90.927
ENSG00000118946	PCDH17	0.83157	0.00277795	0.0168484	118.295	70.3475	114.217	156.793	225.52	156.597
ENSG00000118971	CCND2	1.92285	7.59558e-23	1.10783e-20	207.5	135.199	140.122	637.684	531.887	667.808
ENSG00000119013	NDUFB3	0.666488	5.19555e-06	8.31747e-05	476.087	458.358	416.834	679.729	660.391	807.23
ENSG00000119138	KLF9	-1.05741	5.8237e-08	1.42572e-06	367.489	378.118	355.604	211.977	171.906	144.473
ENSG00000119280	C1orf198	-1.58911	1.79746e-38	6.82573e-36	2500.67	2032.38	2099.48	701.627	789.746	713.272
ENSG00000119681	LTBP2	-1.25545	5.74836e-19	5.73293e-17	6017.51	6604.97	6756.47	2687.38	3349.61	2077.18
ENSG00000119699	TGFB3	-0.9584	0.00201251	0.0129379	98.902	119.811	90.6672	53.4323	56.1673	49.5047
ENSG00000119777	TMEM214	-0.623281	1.25212e-10	4.90307e-09	2922.46	3148.05	3160.4	2034.81	2018.62	1937.76
ENSG00000119778	ATAD2B	-1.0015	1.35928e-06	2.51083e-05	284.101	278.093	230.789	138.398	127.653	130.329
ENSG00000119888	EPCAM	1.38925	0.00621985	0.0322118	31.0281	9.89262	25.9049	62.1917	34.8918	78.8034
ENSG00000119969	HELLS	0.624848	0.00325321	0.0191291	357.792	217.638	213.127	430.962	360.832	427.357
ENSG00000119977	TCTN3	0.699941	8.05888e-08	1.92952e-06	628.319	559.483	542.826	898.714	918.25	997.166
ENSG00000120075	HOXB5	4.12136	1.23016e-05	0.00017605	0.969627	4.39672	0	40.2932	17.0204	36.3708
ENSG00000120093	HOXB3	2.23273	4.85383e-16	3.7742e-14	82.4183	40.6697	47.0998	294.316	243.392	267.73
ENSG00000120156	TEK	1.96743	8.06727e-19	7.88805e-17	122.173	117.612	122.46	418.699	628.052	368.76
ENSG00000120322	PCDHB8	-4.99381	0.00184629	0.0121005	10.6659	9.89262	10.5975	0.875939	0	0
ENSG00000120327	PCDHB14	-1.34251	0.00560823	0.0296749	55.2688	41.7688	40.0349	14.891	22.9775	16.1648
ENSG00000120370	GORAB	-0.614815	0.00193125	0.0125389	292.827	258.307	249.629	183.071	155.737	184.885
ENSG00000120708	TGFBI	-0.977332	3.74616e-28	8.04883e-26	141590	137603	142063	70175.9	77230	66555.5
ENSG00000120738	EGR1	-0.75821	1.94707e-15	1.39446e-13	26035.5	25627.4	26865.7	16336.3	16297.9	13791.6
ENSG00000120860	CCDC53	0.696394	8.1086e-05	0.000880355	205.561	246.216	242.564	360.887	357.428	406.141
ENSG00000120875	DUSP4	1.05007	3.11978e-25	5.47773e-23	2990.33	2661.11	3109.77	6229.68	6271.16	5638.48
ENSG00000120913	PDLIM2	-0.798103	5.22618e-08	1.29693e-06	1411.78	1634.48	2144.22	979.3	1051.01	952.713
ENSG00000121039	RDH10	-0.694716	2.69924e-05	0.000347054	416.94	436.374	385.041	247.015	271.475	246.513
ENSG00000121068	TBX2	-1.63114	1.04415e-27	2.15822e-25	744.674	819.988	823.07	288.184	242.541	239.441
ENSG00000121310	ECHDC2	-0.877682	7.1952e-05	0.000796994	404.335	503.424	395.639	327.601	193.181	187.916
ENSG00000121570	DPPA4	0.948101	2.63662e-05	0.00033927	111.507	123.108	97.7322	198.838	224.669	218.225
ENSG00000122042	UBL3	0.598904	4.30478e-06	7.02928e-05	1237.24	972.774	950.239	1502.24	1699.49	1588.19
ENSG00000122420	PTGFR	2.448	1.79039e-07	3.94007e-06	18.4229	9.89262	9.41997	70.9511	65.5285	71.7313
ENSG00000122641	INHBA	-2.28005	4.31796e-56	3.35752e-53	11192.4	8102.06	8303.7	1972.62	2184.57	1523.53
ENSG00000122694	GLIPR2	-0.601124	4.15644e-07	8.60208e-06	1093.74	1101.38	1157.48	691.992	757.407	760.756
ENSG00000122870	BICC1	-1.63291	6.1501e-21	7.55075e-19	874.604	691.384	620.54	249.643	251.051	204.081
ENSG00000122877	EGR2	-1.57256	3.95e-07	8.24803e-06	195.865	127.505	134.235	64.8195	48.5081	40.412
ENSG00000122884	P4HA1	-0.92371	1.59203e-17	1.39765e-15	5492.94	4868.27	4811.25	2619.93	2954.74	2422.7
ENSG00000122952	ZWINT	0.676357	6.98116e-05	0.000775723	415.001	341.845	372.089	677.977	483.379	644.571
ENSG00000122958	VPS26A	0.602061	2.25674e-06	3.95389e-05	1112.16	933.204	845.442	1462.82	1422.9	1506.36
ENSG00000122971	ACADS	0.84851	0.0076811	0.0379385	66.9043	53.8598	80.0697	124.383	85.953	151.545
ENSG00000123066	MED13L	-0.791632	2.85445e-10	1.04742e-08	4008.44	3508.58	3448.89	2212.62	2376.05	1744.79
ENSG00000123094	RASSF8	-0.594985	6.3485e-06	9.94863e-05	3089.23	2362.14	2226.64	1690.56	1812.67	1581.12
ENSG00000123104	ITPR2	-0.686165	0.000711413	0.00546666	461.543	402.3	385.041	261.906	323.387	189.936
ENSG00000123131	PRDX4	0.68867	3.27655e-12	1.57361e-10	2705.26	2632.54	2784.78	4101.15	4251.69	4740.33
ENSG00000123384	LRP1	-0.992597	0.00181947	0.0119654	23765.6	31561.9	31807.7	15569.8	19124.1	9096.74
ENSG00000123560	PLP1	-1.49463	6.55363e-14	4.03827e-12	500.328	430.879	487.483	149.786	215.308	137.401
ENSG00000123572	NRK	1.61981	1.86587e-27	3.71558e-25	292.827	241.82	254.339	778.71	863.785	785.003
ENSG00000123689	G0S2	1.85491	2.1579e-10	8.17547e-09	34.9066	48.3639	52.9873	172.56	145.524	172.761
ENSG00000123908	AGO2	-1.19838	1.19571e-07	2.78131e-06	439.241	583.665	692.368	220.737	342.11	182.864
ENSG00000123975	CKS2	0.736566	1.39077e-05	0.000194768	379.124	383.614	414.479	600.018	552.312	810.261
ENSG00000124067	SLC12A4	-0.589557	4.0888e-06	6.70342e-05	2379.47	2745.75	2721.19	1962.1	1812.67	1436.65
ENSG00000124134	KCNS1	2.05134	4.16144e-05	0.000504846	15.514	15.3885	14.13	85.842	67.2305	33.3399
ENSG00000124191	TOX2	2.30758	8.26092e-22	1.09669e-19	50.4206	72.5459	51.8098	284.68	275.73	304.1
ENSG00000124212	PTGIS	-4.59814	1.19578e-46	6.29867e-44	320.947	361.63	266.114	7.88345	14.4673	17.1751
ENSG00000124216	SNAI1	-1.14261	2.49235e-11	1.08527e-09	626.379	534.201	634.67	317.09	269.773	225.297
ENSG00000124224	PPP4R1L	-0.982432	0.000657184	0.00511856	194.895	145.092	110.685	76.2067	69.7836	82.8446
ENSG00000124225	PMEPA1	-0.766419	4.5635e-05	0.000545116	423.727	328.655	438.029	254.022	201.692	244.493
ENSG00000124440	HIF3A	-2.3034	3.70347e-09	1.14318e-07	91.145	136.298	103.62	21.8985	31.4877	13.1339
ENSG00000124562	SNRPC	0.596115	8.1518e-07	1.58277e-05	1174.22	1226.68	1281.12	1783.41	1669.7	2113.55
ENSG00000124749	COL21A1	-1.89613	0.00150847	0.0102376	48.4814	43.9672	42.3899	7.00751	23.8285	5.0515
ENSG00000124766	SOX4	-1.41561	1.66956e-31	4.25973e-29	1552.37	1387.17	1388.27	522.936	571.034	528.387
ENSG00000124882	EREG	-0.915608	0.00290407	0.0174854	201.682	160.48	134.235	128.763	70.6346	63.6489
ENSG00000125246	CLYBL	1.27045	0.00544956	0.0290794	16.4837	20.8844	24.7274	53.4323	50.2101	45.4635
ENSG00000125355	TMEM255A	1.56025	1.64222e-07	3.66336e-06	53.3295	41.7688	42.3899	141.026	124.249	141.442
ENSG00000125430	HS3ST3B1	-1.13482	6.33118e-14	3.91598e-12	832.91	641.921	755.952	350.376	328.493	337.44
ENSG00000125538	IL1B	1.69359	0.0044518	0.0247795	20.3622	5.4959	9.41997	37.6654	44.253	33.3399
ENSG00000125618	PAX8	2.16386	1.52171e-06	2.76703e-05	11.6355	46.1656	14.13	120.004	107.228	93.9579
ENSG00000125675	GRIA3	-1.30787	5.4124e-05	0.000629929	93.0842	117.612	125.992	46.4248	53.6142	35.3605
ENSG00000125740	FOSB	-1.209	0.0037725	0.0215993	14122.6	9458.44	9607.19	7213.36	3703.64	3439.06
ENSG00000125772	GPCPD1	-0.651275	0.000120552	0.00123804	491.601	436.374	441.561	253.146	286.794	333.399
ENSG00000125844	RRBP1	-0.677679	5.34448e-13	2.8802e-11	6620.62	6896.26	6874.22	4508.46	4316.37	3920.97
ENSG00000125845	BMP2	-1.49785	1.91283e-06	3.39877e-05	114.416	130.802	100.087	40.2932	42.551	39.4017
ENSG00000125966	MMP24	1.95461	8.32489e-16	6.26438e-14	82.4183	96.7278	131.88	353.879	522.526	324.306
ENSG00000126016	AMOT	1.39739	3.95174e-21	4.94731e-19	543.961	446.267	410.946	1320.04	1309.72	1064.86
ENSG00000126218	F10	1.25707	0.00149309	0.0101628	37.8155	21.9836	30.6149	60.4398	76.5917	79.8137
ENSG00000126264	HCST	3.44589	0.00620645	0.0321833	0.969627	1.09918	1.1775	9.63533	14.4673	11.1133
ENSG00000126368	NR1D1	-0.980609	0.000751083	0.00573373	244.346	146.191	324.989	114.748	92.7611	155.586
ENSG00000126603	GLIS2	-1.00098	2.63856e-10	9.74776e-09	665.164	834.278	934.932	368.77	425.51	421.295
ENSG00000126778	SIX1	-0.676151	1.20277e-10	4.72118e-09	5095.39	4945.21	4681.72	2718.04	3317.27	3179.41
ENSG00000126787	DLGAP5	0.671679	3.83665e-05	0.000471042	484.814	381.415	403.881	629.8	602.522	794.096
ENSG00000126878	AIF1L	2.5376	0.000421125	0.00356298	5.81776	6.59508	2.35499	27.1541	34.0408	25.2575
ENSG00000127329	PTPRB	-0.995346	9.58302e-12	4.39554e-10	1436.02	1288.24	1388.27	755.936	767.619	537.48
ENSG00000127423	AUNIP	1.66917	0.000402465	0.00343536	15.514	27.4795	12.9525	45.5488	63.8265	68.7004
ENSG00000127481	UBR4	-0.873354	4.55275e-09	1.38182e-07	6060.17	6343.37	5941.64	3889.17	3762.36	2360.06
ENSG00000127526	SLC35E1	-0.588685	1.91231e-06	3.39877e-05	1344.87	1370.68	1453.03	855.793	1046.75	867.848
ENSG00000127564	PKMYT1	0.759582	0.000176319	0.00170868	167.746	168.175	195.464	320.594	248.498	330.368
ENSG00000127824	TUBA4A	1.1812	3.99183e-08	1.01695e-06	110.538	115.414	150.719	272.417	268.071	312.183
ENSG00000127884	ECHS1	0.632338	8.1288e-10	2.76532e-08	1824.84	1841.13	1909.9	2851.18	2679.86	3112.73
ENSG00000127914	AKAP9	-0.682773	0.000199096	0.00190008	1439.9	948.592	901.962	739.293	770.173	540.511
ENSG00000127920	GNG11	0.63033	6.8117e-08	1.65518e-06	1137.37	1189.31	1069.17	1647.64	1665.44	1945.84
ENSG00000127952	STYXL1	0.591954	0.000243699	0.00225077	266.648	293.481	294.374	413.443	456.146	417.254
ENSG00000128165	ADM2	-3.889	2.20614e-30	5.22087e-28	188.108	549.59	426.254	24.5263	31.4877	22.2266
ENSG00000128266	GNAZ	0.839983	2.58224e-05	0.00033306	163.867	168.175	168.382	251.395	312.324	332.389
ENSG00000128272	ATF4	-0.66298	1.44855e-07	3.28976e-06	9624.52	13095.6	13876.8	7180.95	8057.45	7873.27
ENSG00000128274	A4GALT	0.987022	0.0095704	0.0454288	35.8762	31.8762	47.0998	90.2217	55.3163	81.8343
ENSG00000128285	MCHR1	1.91095	0.00781701	0.0384701	3.87851	7.69426	9.41997	31.5338	14.4673	32.3296
ENSG00000128342	LIF	-1.80279	4.91971e-34	1.48767e-31	3298.67	3537.16	3450.06	1209.67	1006.76	729.437
ENSG00000128512	DOCK4	-0.617182	3.26834e-05	0.000409898	782.489	699.079	718.273	477.387	544.652	411.192
ENSG00000128567	PODXL	0.600361	8.08305e-07	1.57316e-05	1498.07	1466.31	1462.45	2337.01	2488.38	1884.21
ENSG00000128573	FOXP2	-1.14487	0.000786701	0.00594449	135.748	107.72	73.0048	49.0526	52.7632	41.4223
ENSG00000128590	DNAJB9	-1.42098	0.000215657	0.00202849	534.265	1360.78	956.127	331.105	377.853	355.626
ENSG00000128606	LRRC17	-0.620919	1.87198e-07	4.10304e-06	2351.35	2024.69	1928.74	1358.58	1482.48	1258.83
ENSG00000128655	PDE11A	3.08997	0.0101295	0.0473534	0	3.29754	1.1775	14.015	10.2122	13.1339
ENSG00000128656	CHN1	1.05684	6.64439e-07	1.31691e-05	191.986	205.547	124.815	364.391	396.575	327.337
ENSG00000128872	TMOD2	1.13922	1.9958e-11	8.83183e-10	243.376	192.357	211.949	494.03	471.465	462.717
ENSG00000128965	CHAC1	-2.3689	1.78284e-06	3.21325e-05	395.608	1088.19	574.618	105.113	177.012	116.185
ENSG00000129195	FAM64A	0.682359	0.00127074	0.00888457	166.776	134.1	200.174	271.541	250.2	281.874
ENSG00000129354	AP1M2	6.17938	5.49821e-06	8.73348e-05	0	1.09918	0	24.5263	33.1898	26.2678
ENSG00000129538	RNASE1	-1.24543	0.00501765	0.0272475	38.7851	89.0336	105.975	42.921	22.1265	33.3399
ENSG00000129596	CDO1	2.33064	7.05874e-07	1.39038e-05	9.69627	15.3885	16.4849	84.9661	51.0612	71.7313
ENSG00000129682	FGF13	2.87785	7.06252e-05	0.00078345	9.69627	3.29754	1.1775	28.906	34.8918	43.4429
ENSG00000129757	CDKN1C	0.680496	0.00120029	0.00848099	135.748	146.191	169.559	251.395	217.861	253.585
ENSG00000129910	CDH15	-5.49263	5.18038e-05	0.000606383	1.93925	42.868	37.6799	0	0.851019	1.0103
ENSG00000130005	GAMT	0.598706	0.000531279	0.00427352	611.835	870.551	1122.15	1305.15	1256.1	1379.06
ENSG00000130021	HDHD1	0.632852	2.13848e-05	0.000282062	370.398	382.515	375.621	575.492	532.738	642.551
ENSG00000130158	DOCK6	-0.941028	9.84458e-07	1.88014e-05	368.458	585.863	547.536	254.898	275.73	250.554
ENSG00000130347	RTN4IP1	0.667509	0.00638354	0.0329238	112.477	100.025	93.0222	169.932	170.204	145.483
ENSG00000130349	C6orf203	0.764241	0.00147598	0.0100674	135.748	150.588	127.17	229.496	177.012	297.028
ENSG00000130508	PXDN	-0.846983	1.10976e-09	3.69821e-08	14596.8	15610.6	15382.8	8728.73	10307.5	6306.29
ENSG00000130513	GDF15	-2.44135	3.70142e-65	4.31718e-62	4719.18	5525.58	7388.79	1053.75	1022.07	1170.94
ENSG00000130520	LSM4	0.67284	4.73507e-08	1.1877e-06	1362.33	1292.64	1540.16	2198.61	1976.92	2512.62
ENSG00000130635	COL5A1	-1.53863	4.10099e-28	8.69676e-26	49059.3	52970.6	53335.9	18725.8	21627	13122.8
ENSG00000130684	ZNF337	-1.17819	0.00967176	0.0457597	75.6309	81.3393	38.8574	42.921	20.4245	23.2369
ENSG00000130702	LAMA5	-0.86855	0.00168089	0.0112213	2508.43	3168.94	3007.32	1631.87	2052.66	1070.92
ENSG00000130748	TMEM160	0.631457	0.000271086	0.00246331	293.797	304.473	326.166	431.838	428.063	572.84
ENSG00000130758	MAP3K10	-0.646126	0.000608702	0.00480169	446.998	526.507	621.718	407.312	268.922	342.492
ENSG00000130827	PLXNA3	-0.781967	2.21263e-10	8.34122e-09	2171.97	2528.11	2576.36	1588.08	1401.63	1239.64
ENSG00000131016	AKAP12	-1.81234	2.16259e-41	9.80917e-39	7835.56	6266.43	7178.02	2019.92	2402.43	1634.67
ENSG00000131067	GGT7	-0.670235	0.000576724	0.00459704	409.183	541.896	561.666	367.894	341.259	239.441
ENSG00000131095	GFAP	2.53946	0.000837373	0.00626388	0.969627	4.39672	15.3074	39.4173	17.8714	60.618
ENSG00000131153	GINS2	0.826207	5.95064e-05	0.000679496	229.802	220.935	174.269	378.406	292.751	439.481
ENSG00000131378	RFTN1	-0.626387	9.59783e-09	2.76407e-07	2090.52	1997.21	2323.2	1313.91	1427.16	1411.39
ENSG00000131389	SLC6A6	-0.607381	1.42683e-05	0.000199305	1885.93	2204.96	1860.44	1447.05	1424.61	1032.53
ENSG00000131626	PPFIA1	-0.635065	1.25422e-06	2.33259e-05	1180.04	1117.87	1324.68	838.274	808.468	683.973
ENSG00000131737	KRT34	1.19519	0.000416156	0.00352642	44.6029	52.7606	34.1474	88.4699	119.994	92.9476
ENSG00000131795	RBM8A	0.603248	6.76615e-06	0.000105626	712.676	704.574	582.861	995.943	951.44	1094.16
ENSG00000131873	CHSY1	-0.991671	4.54741e-14	2.88929e-12	2202.99	2029.09	1787.44	963.533	1165.9	897.146
ENSG00000132003	ZSWIM4	-0.783708	0.000121242	0.00124357	354.884	428.68	502.791	268.037	289.347	187.916
ENSG00000132170	PPARG	-0.835865	7.06823e-06	0.000109504	386.881	323.159	375.621	181.319	229.775	197.009
ENSG00000132313	MRPL35	0.607071	1.52573e-05	0.000211312	482.874	474.846	476.886	698.124	673.156	815.312
ENSG00000132386	SERPINF1	-0.877437	2.34776e-10	8.7327e-09	1175.19	1265.16	1411.82	617.537	668.901	811.271
ENSG00000132510	KDM6B	-0.788777	2.53824e-08	6.65281e-07	846.485	1117.87	1096.25	584.251	611.032	574.861
ENSG00000132535	DLG4	-0.984958	6.50235e-13	3.48121e-11	1335.18	1549.84	1842.78	856.669	761.662	768.838
ENSG00000132561	MATN2	0.635288	2.34858e-06	4.08848e-05	539.113	585.863	545.181	874.187	939.525	778.941
ENSG00000132646	PCNA	0.815617	1.06792e-09	3.57337e-08	1513.59	1095.88	1182.21	2097.87	2142.02	2438.86
ENSG00000132669	RIN2	-0.961498	1.92017e-14	1.27457e-12	1354.57	1248.67	1308.2	647.319	748.046	612.242
ENSG00000132688	NES	1.26224	1.55485e-33	4.61622e-31	1053.98	1081.59	1010.29	2598.04	2572.63	2375.22
ENSG00000132718	SYT11	-1.69185	0.000398335	0.00340545	73.6917	53.8598	45.9223	25.4022	17.0204	11.1133
ENSG00000132749	MTL5	1.40124	0.000151039	0.00149203	29.0888	25.2811	41.2124	84.0902	87.655	79.8137
ENSG00000132763	MMACHC	0.793518	0.00880296	0.0425025	61.0865	56.0582	89.4897	107.741	136.163	113.154
ENSG00000132793	LPIN3	0.789462	0.00931977	0.0444588	63.9954	103.323	70.6498	162.049	147.226	101.03
ENSG00000132821	VSTM2L	-2.51888	1.07232e-27	2.18873e-25	314.159	468.251	514.566	70.9511	70.6346	84.8652
ENSG00000132952	USPL1	-0.63835	9.03831e-05	0.000963359	820.305	608.946	582.861	454.612	411.042	428.367
ENSG00000132965	ALOX5AP	-2.04618	1.63584e-07	3.65412e-06	94.0539	104.422	85.9572	22.7744	31.4877	14.1442
ENSG00000133107	TRPC4	-0.957772	1.73739e-08	4.7283e-07	656.438	537.499	560.488	318.842	336.153	247.524
ENSG00000133110	POSTN	-3.33833	2.55287e-145	1.38953e-141	3593.44	2979.88	3150.98	277.673	363.385	320.265
ENSG00000133169	BEX1	0.818021	2.74917e-06	4.69573e-05	209.44	233.026	247.274	375.778	394.022	445.542
ENSG00000133216	EPHB2	-1.12853	5.17334e-18	4.74581e-16	2204.93	2391.82	2588.14	1122.08	1250.15	911.291
ENSG00000133401	PDZD2	1.28608	0.000290955	0.00262196	48.4814	48.3639	40.0349	109.492	152.332	71.7313
ENSG00000133519	ZDHHC8P1	1.84826	0.00112778	0.00807698	24.2407	7.69426	8.24247	33.2857	52.7632	60.618
ENSG00000133943	C14orf159	1.3666	9.94119e-07	1.89637e-05	69.8132	56.0582	49.4548	143.654	157.439	152.555
ENSG00000133983	COX16	0.867121	0.00762732	0.0377379	129.93	70.3475	51.8098	148.034	133.61	180.844
ENSG00000133985	TTC9	1.57012	0.000824796	0.00618938	22.3014	19.7852	14.13	43.797	73.1877	50.515
ENSG00000134030	CTIF	-0.782078	2.01851e-12	1.00489e-10	2809.01	3008.46	3233.4	1843.85	1851.82	1564.95
ENSG00000134057	CCNB1	0.650937	5.82176e-06	9.21158e-05	1198.46	1018.94	1012.65	1572.31	1446.73	2056.97
ENSG00000134070	IRAK2	-1.05034	2.45534e-06	4.23371e-05	245.316	248.415	277.889	144.53	97.8672	130.329
ENSG00000134107	BHLHE40	-0.948158	0.000360622	0.00313284	3799.97	2563.29	3007.32	2073.35	1479.92	1303.29
ENSG00000134109	EDEM1	-0.706085	8.55125e-09	2.48017e-07	2031.37	2714.97	2290.23	1405.01	1492.69	1414.42
ENSG00000134259	NGF	-1.36611	1.78718e-07	3.9383e-06	281.192	360.531	514.566	134.019	108.079	207.112
ENSG00000134278	SPIRE1	-0.738537	7.8436e-07	1.53203e-05	988.05	1221.19	1104.49	677.101	764.215	542.531
ENSG00000134363	FST	-0.77719	2.10775e-12	1.0398e-10	4275.09	3405.26	3740.9	2119.77	2330.94	2214.58
ENSG00000134369	NAV1	-0.660182	1.81565e-06	3.25562e-05	5333.92	5899.3	5522.46	3767.41	4167.44	2665.17
ENSG00000134463	ECHDC3	7.7398	3.06754e-09	9.63266e-08	0	0	0	44.6729	45.104	37.3811
ENSG00000134516	DOCK2	0.683753	0.00578854	0.0304907	93.0842	133.001	120.105	217.233	165.949	171.751
ENSG00000134684	YARS	-0.610907	4.81243e-06	7.78812e-05	2434.73	3620.7	3203.97	2078.6	1958.2	2024.64
ENSG00000134769	DTNA	0.931166	0.00030676	0.00274621	85.3272	76.9426	73.0048	148.91	155.737	144.473
ENSG00000134775	FHOD3	0.813753	0.00138534	0.00956903	85.3272	142.893	146.01	254.898	201.692	199.029
ENSG00000134809	TIMM10	0.60534	0.0017125	0.0113792	273.435	258.307	355.604	489.65	356.577	503.129
ENSG00000134853	PDGFRA	-1.85746	1.43437e-42	6.69193e-40	1977.07	1559.74	1623.77	470.379	520.824	432.408
ENSG00000134871	COL4A2	-1.23044	7.92367e-20	8.74227e-18	39505.5	41635.8	43388.4	17847.3	21681.4	13541.1
ENSG00000134905	CARS2	0.612745	3.50602e-07	7.38706e-06	1038.47	917.815	1122.15	1527.64	1502.9	1677.1
ENSG00000134909	ARHGAP32	-1.06633	9.82346e-11	3.94121e-09	676.8	596.855	586.393	310.958	331.898	244.493
ENSG00000134986	NREP	-1.07728	7.5235e-21	9.10009e-19	6480.99	5713.54	5219.84	2560.37	3089.2	2603.54
ENSG00000134996	OSTF1	0.853233	3.29455e-07	6.98659e-06	328.704	318.762	372.089	574.616	535.291	732.468
ENSG00000135048	TMEM2	0.828771	1.69994e-07	3.77615e-06	705.889	682.591	625.25	1212.3	1444.18	919.373
ENSG00000135069	PSAT1	-1.89371	1.45643e-08	4.05146e-07	1468.99	3306.33	2466.85	622.793	650.179	675.891
ENSG00000135074	ADAM19	-1.06167	1.74778e-19	1.82945e-17	7277.05	6933.63	6725.86	3582.59	3699.38	2746
ENSG00000135111	TBX3	1.21954	4.98055e-22	6.72127e-20	596.321	488.036	569.908	1270.99	1303.76	1279.04
ENSG00000135298	BAI3	1.81646	0.00216804	0.0137536	10.6659	5.4959	14.13	35.0376	34.0408	37.3811
ENSG00000135346	CGA	3.04871	7.63532e-07	1.49493e-05	12.6052	8.79344	1.1775	73.5789	32.3387	84.8652
ENSG00000135439	AGAP2	-3.17251	0.00234209	0.0146585	10.6659	9.89262	28.2599	2.62782	1.70204	1.0103
ENSG00000135472	FAIM2	-0.719598	9.91167e-06	0.000146633	454.755	575.97	485.128	310.958	320.834	287.936
ENSG00000135480	KRT7	0.591597	1.09122e-05	0.000159236	953.144	1073.9	1331.75	1799.18	1597.36	1660.93
ENSG00000135541	AHI1	-0.716956	1.39551e-06	2.56316e-05	619.592	535.301	555.778	356.507	348.067	336.43
ENSG00000135596	MICAL1	-0.672727	4.4482e-07	9.15328e-06	1694.91	1957.64	1881.64	1370.84	1000.8	1099.21
ENSG00000135636	DYSF	0.74681	1.50051e-06	2.73153e-05	608.926	669.401	719.45	1130.84	1330.99	887.043
ENSG00000135678	CPM	1.17674	0.00339249	0.0198268	36.8458	18.6861	41.2124	68.3233	76.5917	73.7519
ENSG00000135698	MPHOSPH6	0.634754	0.00240562	0.0150043	355.853	252.811	206.062	380.158	397.426	491.006
ENSG00000135750	KCNK1	-1.13053	6.04058e-06	9.51172e-05	171.624	187.96	166.027	86.718	84.2509	68.7004
ENSG00000135862	LAMC1	-0.617664	5.78539e-07	1.16056e-05	20337.9	19789.6	20126.9	13280.1	15526.8	10459.6
ENSG00000135899	SP110	0.799352	0.000381011	0.00327794	136.717	125.307	102.442	199.714	218.712	217.215
ENSG00000135903	PAX3	2.17324	4.41853e-12	2.08527e-10	46.5421	32.9754	27.0824	179.568	137.865	166.7
ENSG00000135905	DOCK10	-1.3789	2.85847e-32	7.91117e-30	1761.81	1535.55	1633.19	651.699	616.138	628.407
ENSG00000135914	HTR2B	-5.67215	0.000169613	0.00165251	9.69627	30.777	9.41997	0.875939	0	0
ENSG00000135931	ARMC9	-0.678314	4.05986e-07	8.44503e-06	857.151	993.659	1051.5	565.857	612.734	634.468
ENSG00000135951	TSGA10	1.40271	0.00824409	0.0402084	21.3318	26.3803	8.24247	34.1616	45.104	69.7107
ENSG00000136010	ALDH1L2	-1.97252	7.42065e-27	1.44252e-24	1093.74	1574.03	1317.62	323.222	434.871	255.606
ENSG00000136052	SLC41A2	-1.17799	1.01079e-06	1.92593e-05	233.68	248.415	190.754	83.2142	119.143	94.9682
ENSG00000136108	CKAP2	0.732445	1.54421e-09	5.06335e-08	864.908	789.211	744.177	1352.45	1238.23	1397.25
ENSG00000136153	LMO7	-1.05376	3.24338e-18	3.04374e-16	3417.94	2543.5	2867.2	1406.76	1435.67	1411.39
ENSG00000136244	IL6	-2.70732	3.93819e-08	1.00636e-06	70.7828	69.2483	87.1347	7.88345	20.4245	6.0618
ENSG00000136378	ADAMTS7	-0.675423	1.22191e-06	2.27769e-05	1152.89	1358.59	1348.23	923.24	809.319	681.953
ENSG00000136531	SCN2A	1.49273	0.000185013	0.0017792	34.9066	18.6861	27.0824	70.9511	85.1019	71.7313
ENSG00000136542	GALNT5	-0.871374	7.41392e-11	3.04176e-09	2476.43	1934.56	1997.03	1108.06	1337.8	1056.77
ENSG00000136603	SKIL	-1.03269	3.44069e-12	1.6476e-10	2557.88	1875.2	1661.45	1003.83	939.525	1037.58
ENSG00000136630	HLX	1.89715	1.84336e-13	1.06738e-11	52.3599	67.05	68.2948	274.169	195.734	227.318
ENSG00000136810	TXN	0.665937	9.42559e-08	2.23059e-06	3891.11	3319.52	3568.99	5309.94	4971.66	6825.59
ENSG00000136826	KLF4	-1.52532	6.79711e-16	5.16233e-14	892.057	1116.77	940.819	460.744	302.112	260.657
ENSG00000136859	ANGPTL2	-0.606329	3.18539e-05	0.000401345	1156.77	1236.58	1484.82	904.845	938.674	701.148
ENSG00000136869	TLR4	-1.19646	4.00626e-10	1.41905e-08	448.937	375.92	461.578	150.662	205.947	205.091
ENSG00000136999	NOV	2.06282	4.6824e-06	7.60785e-05	22.3014	18.6861	12.9525	101.609	73.1877	51.5253
ENSG00000137166	FOXP4	-1.04409	3.8038e-13	2.1055e-11	1042.35	1303.63	1430.66	622.793	651.03	555.665
ENSG00000137203	TFAP2A	1.09044	7.328e-13	3.87246e-11	544.931	403.399	402.704	889.954	997.395	994.135
ENSG00000137266	SLC22A23	-1.18669	0.000123237	0.00125874	104.72	158.282	105.975	56.936	54.4652	50.515
ENSG00000137267	TUBB2A	0.738082	8.1985e-10	2.77745e-08	992.898	881.542	1018.53	1568.81	1496.94	1760.95
ENSG00000137274	BPHL	0.631344	0.00168418	0.0112386	165.806	169.274	144.832	242.635	239.987	261.668
ENSG00000137449	CPEB2	-1.33437	1.36159e-13	8.02651e-12	2542.36	1412.45	1584.91	690.24	691.028	817.333
ENSG00000137463	MGARP	1.30426	4.25963e-07	8.79336e-06	75.6309	67.05	67.1173	183.947	153.183	181.854
ENSG00000137501	SYTL2	1.36401	3.03689e-18	2.86644e-16	400.456	422.085	300.261	1044.12	978.672	869.868
ENSG00000137502	RAB30	-0.742678	3.836e-05	0.000471042	716.555	545.193	467.466	333.733	382.108	318.245
ENSG00000137504	CREBZF	-0.659723	1.44384e-06	2.6372e-05	1133.49	1033.23	982.032	733.161	688.475	570.82
ENSG00000137507	LRRC32	-1.16781	2.906e-11	1.24326e-09	584.685	436.374	593.458	254.898	239.136	224.287
ENSG00000137522	RNF121	-0.637269	0.000136929	0.00137605	432.454	435.275	502.791	300.447	258.71	322.286
ENSG00000137563	GGH	0.821064	1.03728e-06	1.968e-05	518.751	460.556	515.743	876.815	682.518	1084.05
ENSG00000137573	SULF1	-1.2167	3.14543e-15	2.24287e-13	5544.33	4633.04	4329.65	2104.01	2585.4	1550.81
ENSG00000137642	SORL1	0.788322	0.0059636	0.0311416	98.902	209.943	143.655	307.455	301.261	170.741
ENSG00000137801	THBS1	-0.728842	2.73438e-07	5.90605e-06	67623.8	49159.7	54460.4	35392.3	40827.7	27105.3
ENSG00000137804	NUSAP1	0.664333	7.39896e-06	0.000113764	605.047	611.144	488.661	904.845	788.895	1011.31
ENSG00000137809	ITGA11	-1.76667	8.45876e-13	4.39882e-11	7190.76	7885.52	8642.82	2207.37	3029.63	1732.66
ENSG00000137817	PARP6	-0.783977	5.4399e-08	1.3443e-06	666.134	686.988	753.597	447.605	375.3	400.079
ENSG00000137959	IFI44L	-3.58299	4.2761e-22	5.8187e-20	157.08	161.579	189.577	7.88345	22.1265	12.1236
ENSG00000137968	SLC44A5	1.39039	0.00748398	0.0371672	27.1496	10.9918	12.9525	50.8045	40.8489	43.4429
ENSG00000138080	EMILIN1	-1.425	4.80527e-35	1.53853e-32	9602.22	10182.8	11775	3939.97	4382.75	3427.95
ENSG00000138180	CEP55	0.631946	0.000198957	0.00189986	367.489	379.217	282.599	543.082	471.465	582.943
ENSG00000138190	EXOC6	-0.980655	0.0015656	0.0105684	158.049	135.199	128.347	95.4774	73.1877	44.4532
ENSG00000138231	DBR1	0.630868	0.000529907	0.00426775	212.348	226.431	189.577	318.842	310.622	344.512
ENSG00000138297	TIMM23	0.732463	8.39218e-06	0.000127003	650.62	638.624	633.493	811.996	1051.01	1333.6
ENSG00000138336	TET1	-1.13455	1.86405e-06	3.32807e-05	222.045	215.439	170.737	98.1052	90.2081	88.9064
ENSG00000138347	MYPN	2.27847	4.3272e-62	3.92549e-59	240.468	248.415	214.304	1133.47	1115.69	1165.89
ENSG00000138356	AOX1	2.1799	7.87834e-25	1.31271e-22	117.325	75.8434	97.7322	384.537	483.379	453.625
ENSG00000138413	IDH1	0.68211	6.93346e-10	2.38853e-08	1101.5	1009.05	1039.73	1731.73	1582.04	1742.77
ENSG00000138448	ITGAV	-1.30643	7.65155e-25	1.28806e-22	8972.93	8073.48	7215.7	3140.24	3874.69	2793.48
ENSG00000138496	PARP9	0.682851	0.00134625	0.00934253	169.685	128.604	177.802	243.511	279.985	240.451
ENSG00000138621	PPCDC	0.714879	0.00477222	0.0261057	85.3272	122.009	97.7322	147.158	175.31	177.813
ENSG00000138639	ARHGAP24	-1.35104	4.94594e-18	4.56284e-16	614.744	573.772	539.293	224.24	221.265	232.369
ENSG00000138650	PCDH10	-2.2178	8.42774e-32	2.29361e-29	557.536	492.433	553.423	96.3533	137.865	110.123
ENSG00000138696	BMPR1B	-1.85795	6.05094e-07	1.20937e-05	108.598	93.4303	77.7147	30.6579	20.4245	26.2678
ENSG00000138709	LARP1B	-0.775997	3.02641e-06	5.1052e-05	584.685	701.277	572.263	365.267	303.814	417.254
ENSG00000138759	FRAS1	1.51494	2.10751e-08	5.61396e-07	100.841	96.7278	71.8273	239.131	345.514	185.895
ENSG00000138769	CDKL2	1.95576	0.00635022	0.0327727	4.84814	12.091	3.53249	21.8985	33.1898	24.2472
ENSG00000138772	ANXA3	1.09999	6.50171e-11	2.70833e-09	327.734	478.143	489.838	805.864	1001.65	965.847
ENSG00000138780	GSTCD	0.636087	0.0047077	0.025848	132.839	123.108	129.525	173.436	224.669	201.05
ENSG00000139117	CPNE8	1.41044	0.00411749	0.0232404	9.69627	27.4795	22.3724	60.4398	50.2101	46.4738
ENSG00000139174	PRICKLE1	-1.54178	3.68394e-10	1.31343e-08	251.133	262.704	187.222	77.9586	91.9101	70.721
ENSG00000139211	AMIGO2	-0.996893	1.42742e-17	1.25991e-15	4245.03	4575.89	4432.1	2100.5	2587.1	1950.89
ENSG00000139233	LLPH	0.611063	0.000958953	0.00702501	223.984	190.158	203.707	296.943	305.516	342.492
ENSG00000139263	LRIG3	-1.36635	6.73094e-27	1.32421e-24	2303.83	1848.82	2160.71	842.654	881.656	723.375
ENSG00000139269	INHBE	-4.01643	6.07803e-17	5.14239e-15	74.6613	228.629	135.412	5.25564	13.6163	8.0824
ENSG00000139291	TMEM19	0.661098	7.60246e-05	0.000834676	281.192	302.275	279.067	400.304	509.761	453.625
ENSG00000139292	LGR5	2.7283	2.84613e-06	4.83495e-05	3.87851	6.59508	14.13	52.5564	68.0815	39.4017
ENSG00000139318	DUSP6	-1.01077	7.1777e-15	4.94534e-13	1745.33	1501.48	1514.26	879.443	689.326	795.106
ENSG00000139597	N4BP2L1	-1.79123	0.00644812	0.0332045	48.4814	25.2811	27.0824	15.7669	3.40408	10.103
ENSG00000139719	VPS33A	1.01649	4.97712e-06	8.00703e-05	123.143	163.778	146.01	251.395	264.667	359.667
ENSG00000139800	ZIC5	1.73117	0.00243469	0.015151	5.81776	14.2893	21.1949	49.0526	57.0183	29.2987
ENSG00000139874	SSTR1	3.91024	0.00108136	0.00780962	0.969627	0	2.35499	21.8985	11.9143	15.1545
ENSG00000139946	PELI2	-0.959304	0.000317976	0.00282801	202.652	170.373	171.914	78.8345	124.249	76.7828
ENSG00000140044	JDP2	-0.746376	0.000183746	0.0017691	446.998	841.972	599.345	357.383	372.746	395.027
ENSG00000140092	FBLN5	1.50837	8.73034e-15	5.91525e-13	145.444	172.571	124.815	441.473	446.785	371.79
ENSG00000140105	WARS	-0.798493	4.63929e-08	1.16546e-06	1925.68	2880.95	2989.66	1483.84	1509.71	1487.16
ENSG00000140280	LYSMD2	0.9826	0.00271997	0.0165911	75.6309	50.5623	44.7448	109.492	92.7611	137.401
ENSG00000140285	FGF7	5.14613	0.00072827	0.00558659	0.969627	0	0	14.015	17.8714	9.0927
ENSG00000140365	COMMD4	0.598481	3.22349e-05	0.000405207	799.943	833.178	797.165	1099.3	1083.35	1499.29
ENSG00000140379	BCL2A1	-1.69807	0.000622397	0.00488847	44.6029	51.6615	47.0998	20.1466	12.7653	11.1133
ENSG00000140400	MAN2C1	-0.691911	1.57096e-06	2.85024e-05	1295.42	1414.64	1526.03	1065.14	772.726	782.983
ENSG00000140416	TPM1	-0.699039	3.53047e-16	2.75832e-14	37647.7	35743.1	37198.3	21648.8	24037	22434.7
ENSG00000140443	IGF1R	-0.767812	2.57796e-09	8.25402e-08	3264.74	2994.17	2854.25	1919.18	1989.68	1441.7
ENSG00000140450	ARRDC4	2.30557	1.95138e-12	9.74439e-11	68.8435	62.6533	20.0174	213.729	291.049	249.544
ENSG00000140538	NTRK3	-0.753494	0.00197135	0.0127184	323.856	255.01	397.994	229.496	221.265	127.298
ENSG00000140557	ST8SIA2	3.20992	0.000293225	0.00263951	3.87851	2.19836	2.35499	44.6729	23.8285	10.103
ENSG00000140563	MCTP2	4.77555	0.00387804	0.0220928	0.969627	0	0	19.2707	9.36121	3.0309
ENSG00000140836	ZFHX3	-0.794076	7.03237e-09	2.06161e-07	1520.38	1435.53	1372.96	836.522	968.46	690.035
ENSG00000140873	ADAMTS18	-4.45823	2.75646e-63	2.64766e-60	435.363	629.83	433.319	18.3947	24.6796	25.2575
ENSG00000140937	CDH11	-1.09855	1.60427e-24	2.59367e-22	8084.75	6961.11	6591.62	3290.03	3638.11	3176.38
ENSG00000141052	MYOCD	-1.30812	1.42273e-10	5.51824e-09	389.79	313.266	307.326	152.413	135.312	120.226
ENSG00000141068	KSR1	-1.96117	1.17666e-35	4.00287e-33	1149.01	1547.65	1450.68	380.158	393.171	289.956
ENSG00000141141	DDX52	0.59571	0.000132433	0.00133736	677.77	499.028	472.176	791.849	845.062	858.755
ENSG00000141232	TOB1	0.794094	1.86453e-08	4.99932e-07	543.961	453.961	470.998	921.488	776.13	851.683
ENSG00000141404	GNAL	0.792522	0.002649	0.0162798	91.145	97.827	69.4723	158.545	153.183	136.391
ENSG00000141448	GATA6	-3.33366	7.56361e-05	0.000831691	39.7547	34.0746	15.3074	5.25564	3.40408	0
ENSG00000141449	GREB1L	1.88234	0.000260416	0.00238494	15.514	17.5869	8.24247	65.6954	39.9979	47.4841
ENSG00000141458	NPC1	-0.926735	5.89466e-07	1.18103e-05	572.08	636.425	826.602	340.74	434.871	292.987
ENSG00000141469	SLC14A1	-5.20619	4.34652e-12	2.05723e-10	80.4791	47.2647	71.8273	0.875939	3.40408	1.0103
ENSG00000141524	TMC6	0.615677	0.00129651	0.00904731	204.591	165.976	208.417	298.695	281.687	307.131
ENSG00000141576	RNF157	1.90916	9.43787e-06	0.000140998	11.6355	23.0828	23.5499	70.9511	71.4856	74.7622
ENSG00000141627	DYM	-0.637171	9.831e-07	1.87975e-05	945.387	969.477	911.382	557.097	669.752	590.015
ENSG00000141664	ZCCHC2	-0.651487	0.00621313	0.0322077	182.29	152.786	164.849	107.741	111.484	99.0094
ENSG00000141696	LEPREL4	-0.808738	8.29813e-15	5.64584e-13	2238.87	2331.36	2484.52	1296.39	1326.74	1404.32
ENSG00000141756	FKBP10	-0.747481	1.15167e-14	7.7709e-13	18096.2	18992.7	21535.2	11893.5	12015.5	11007.2
ENSG00000142102	ATHL1	-0.668434	1.81172e-05	0.0002451	909.51	1168.43	972.612	764.695	542.95	611.232
ENSG00000142156	COL6A1	-1.46486	3.75841e-35	1.22742e-32	29372.9	33120.5	34249.8	12299.1	13138.9	9605.93
ENSG00000142173	COL6A2	-1.38016	4.14072e-44	1.98864e-41	33640.3	37608.4	40338.7	14239.3	15278.4	13349.1
ENSG00000142178	SIK1	-1.2746	1.85292e-16	1.49046e-14	3463.51	2465.46	2973.18	1463.69	1256.96	957.765
ENSG00000142303	ADAMTS10	-1.01528	1.36576e-07	3.14106e-06	598.26	744.145	669.995	428.334	324.238	241.462
ENSG00000142552	RCN3	-2.31479	1.16162e-68	1.72438e-65	1309	1310.22	1520.15	283.804	274.028	273.791
ENSG00000142611	PRDM16	-1.01289	3.37865e-05	0.000422111	219.136	219.836	253.162	148.034	107.228	86.8858
ENSG00000142698	C1orf94	4.95562	0.000167876	0.00163754	0.969627	1.09918	0	27.1541	6.80815	32.3296
ENSG00000142871	CYR61	-0.752758	4.28716e-15	3.00451e-13	41082.1	33604.1	38236.8	22728.9	22247.3	22040.7
ENSG00000142910	TINAGL1	-1.29976	3.26097e-10	1.17546e-08	356.823	356.134	518.098	148.034	165.098	186.906
ENSG00000143013	LMO4	-0.941236	2.67787e-13	1.51304e-11	2166.15	1975.23	2263.15	937.255	1127.6	1271.97
ENSG00000143036	SLC44A3	1.06346	0.00623526	0.0322712	37.8155	25.2811	34.1474	58.6879	73.1877	71.7313
ENSG00000143067	ZNF697	-0.604518	0.000587313	0.00466451	563.353	712.269	485.128	356.507	442.53	358.657
ENSG00000143127	ITGA10	-1.91863	1.07093e-20	1.24909e-18	418.879	535.301	413.301	122.631	142.12	95.9785
ENSG00000143162	CREG1	0.795557	0.000316153	0.00281487	134.778	135.199	121.282	198.838	261.263	219.235
ENSG00000143320	CRABP2	-0.866477	3.73582e-14	2.40166e-12	2997.12	3159.04	3697.34	1685.31	1769.27	1949.88
ENSG00000143341	HMCN1	-2.28795	2.23747e-36	7.94252e-34	1229.49	1415.74	1244.61	282.928	332.749	178.823
ENSG00000143344	RGL1	-0.650248	1.29059e-05	0.000183412	668.073	640.822	609.943	423.955	444.232	353.605
ENSG00000143387	CTSK	1.24623	1.72346e-08	4.69824e-07	94.0539	113.216	138.945	255.774	284.24	278.843
ENSG00000143429	AC027612.6	0.621263	0.00011941	0.00122709	338.4	361.63	430.964	569.36	520.824	648.613
ENSG00000143469	SYT14	-1.38956	0.000915273	0.00676572	83.388	87.9344	68.2948	36.7894	39.9979	14.1442
ENSG00000143476	DTL	0.601198	0.00594687	0.031084	173.563	220.935	133.057	268.913	266.369	265.709
ENSG00000143507	DUSP10	1.4694	1.01751e-05	0.000149818	40.7243	42.868	55.3423	112.996	98.7182	172.761
ENSG00000143614	GATAD2B	-0.701427	2.37712e-07	5.15485e-06	875.574	736.451	777.147	491.402	500.399	477.872
ENSG00000143641	GALNT2	-0.72164	5.4467e-08	1.3443e-06	9241.52	9530.99	10316	6050.11	7022.61	4563.53
ENSG00000143643	TTC13	-0.613523	0.00348982	0.0202362	314.159	256.109	226.079	188.327	177.863	154.576
ENSG00000143702	CEP170	-0.605614	9.64961e-07	1.84723e-05	3179.41	2625.94	2777.71	1728.23	2173.5	1738.73
ENSG00000143797	MBOAT2	-0.764248	1.54319e-08	4.2855e-07	2255.35	1719.12	1776.84	1069.52	1272.27	1044.65
ENSG00000143847	PPFIA4	-1.20271	2.94125e-05	0.000373465	173.563	229.729	153.074	76.2067	107.228	57.5871
ENSG00000143850	PLEKHA6	1.6878	2.41142e-08	6.36123e-07	42.6636	36.2729	50.6323	153.289	137.014	126.288
ENSG00000143867	OSR1	1.15962	0.000252407	0.00231548	49.451	47.2647	41.2124	98.1052	99.5693	111.133
ENSG00000143870	PDIA6	-0.60867	9.08732e-08	2.15992e-06	4892.74	5952.06	6317.27	3720.11	4027.02	3504.73
ENSG00000143891	GALM	1.09106	4.35797e-06	7.10193e-05	151.262	111.017	111.862	281.176	310.622	206.101
ENSG00000143933	CALM2	0.607566	1.26015e-08	3.57239e-07	9266.73	7938.28	8705.23	12116.9	12495.5	14870.6
ENSG00000144057	ST6GAL2	-2.80285	3.3626e-67	4.22369e-64	2973.85	2101.63	2320.84	348.624	428.063	281.874
ENSG00000144152	FBLN7	1.09189	0.00764023	0.0377824	19.3925	36.2729	52.9873	86.718	71.4856	71.7313
ENSG00000144218	AFF3	-0.746506	5.7148e-11	2.40508e-09	1988.71	1907.08	2114.78	1198.28	1300.36	1082.03
ENSG00000144339	TMEFF2	1.632	1.83353e-08	4.9324e-07	46.5421	48.3639	43.5674	129.639	152.332	147.504
ENSG00000144366	GULP1	-0.977507	4.2379e-08	1.07373e-06	1021.02	754.038	632.315	437.97	360.832	425.336
ENSG00000144426	NBEAL1	-0.725925	0.000741618	0.00566942	350.035	415.49	275.534	214.605	248.498	165.689
ENSG00000144476	ACKR3	-0.971808	2.53017e-07	5.47946e-06	547.839	455.061	495.726	209.349	319.983	234.39
ENSG00000144674	GOLGA4	-0.606167	4.70143e-06	7.63118e-05	2636.42	1893.89	2033.54	1435.66	1516.52	1360.87
ENSG00000144749	LRIG1	-1.16361	8.0543e-13	4.22889e-11	1168.4	1361.88	1305.84	599.142	687.624	423.316
ENSG00000144802	NFKBIZ	-0.64493	0.000113326	0.00116751	2705.26	2572.08	2044.13	2068.09	1370.14	1243.68
ENSG00000144821	MYH15	2.97708	0.00287636	0.0173634	1.93925	2.19836	2.35499	26.2782	14.4673	10.103
ENSG00000144857	BOC	-0.938795	0.000767962	0.00582751	192.956	237.423	189.577	92.8496	154.886	74.7622
ENSG00000144891	AGTR1	-1.2686	5.95595e-06	9.38753e-05	184.229	158.282	120.105	66.5714	62.1244	63.6489
ENSG00000144959	NCEH1	0.644754	1.75219e-05	0.000238032	713.646	564.979	493.371	889.954	943.78	940.589
ENSG00000145022	TCTA	0.658657	7.61753e-07	1.49324e-05	478.996	530.904	462.756	772.578	768.47	783.993
ENSG00000145147	SLIT2	-0.719074	3.41447e-05	0.000425362	642.863	575.97	569.908	394.173	414.446	276.822
ENSG00000145220	LYAR	0.679917	0.00196427	0.0126877	264.708	151.687	180.157	323.222	299.559	335.42
ENSG00000145242	EPHA5	-1.44025	3.04379e-06	5.12921e-05	309.311	171.472	200.174	85.842	114.037	50.515
ENSG00000145247	OCIAD2	0.775485	1.1847e-07	2.75963e-06	539.113	568.276	588.748	931.999	830.595	1141.64
ENSG00000145284	SCD5	0.899863	1.72827e-07	3.82917e-06	374.276	269.299	270.824	529.943	590.607	589.005
ENSG00000145358	DDIT4L	1.30343	4.4508e-07	9.15328e-06	70.7828	125.307	156.607	310.958	280.836	274.802
ENSG00000145555	MYO10	-1.29598	2.24074e-22	3.13617e-20	2296.08	1930.16	2098.3	840.026	1000.8	733.478
ENSG00000145604	SKP2	1.20577	8.01308e-15	5.4806e-13	559.475	405.597	388.574	982.804	1056.12	1089.1
ENSG00000145623	OSMR	-0.590217	3.35056e-05	0.000418922	3543.02	3600.91	3425.34	2277.44	2923.25	1817.53
ENSG00000145734	BDP1	-0.635238	5.10408e-05	0.000599169	1208.16	904.625	991.452	670.969	774.428	552.634
ENSG00000145741	BTF3	-1.34386	6.60291e-41	2.91402e-38	11891.5	10495	11535.9	4266.7	4193.82	4906.02
ENSG00000145819	ARHGAP26	-1.65721	5.2048e-05	0.000608804	62.0562	112.116	104.797	35.0376	36.5938	16.1648
ENSG00000145861	C1QTNF2	2.05633	3.03929e-05	0.000385016	7.75702	13.1902	24.7274	56.0601	68.9326	62.6386
ENSG00000145912	NHP2	0.593566	3.53814e-05	0.000439349	511.963	649.615	628.783	889.954	820.383	990.094
ENSG00000145934	TENM2	1.34375	2.4717e-05	0.00032133	658.377	614.442	617.008	1581.07	2217.76	997.166
ENSG00000146021	KLHL3	1.0628	0.000145871	0.00144936	89.2057	82.4385	58.8748	176.94	128.504	177.813
ENSG00000146067	FAM193B	-0.896534	5.84945e-11	2.45542e-09	996.777	1305.83	1168.08	663.962	598.267	601.129
ENSG00000146072	TNFRSF21	1.42179	3.34282e-35	1.11398e-32	736.917	826.583	690.013	2004.15	1971.81	2063.03
ENSG00000146197	SCUBE3	-0.641354	1.57598e-07	3.53978e-06	1454.44	1465.21	1276.41	924.992	952.291	812.281
ENSG00000146232	NFKBIE	-0.619256	0.00506666	0.0274498	239.498	333.052	341.474	168.18	246.796	178.823
ENSG00000146242	TPBG	-1.38751	2.12916e-16	1.70427e-14	1427.29	2361.04	2088.88	810.244	811.872	622.345
ENSG00000146267	FAXC	1.1992	0.000126093	0.00128045	45.5725	56.0582	42.3899	103.361	106.377	121.236
ENSG00000146281	PM20D2	1.59188	4.64637e-25	7.98638e-23	500.328	331.952	385.041	1165	1275.68	1234.59
ENSG00000146386	ABRACL	0.759091	1.87442e-05	0.000252328	424.697	356.134	301.439	555.345	549.759	730.447
ENSG00000146556	WASH2P	-0.651363	0.00647835	0.0332867	324.825	176.968	253.162	168.18	151.481	161.648
ENSG00000146592	CREB5	0.710148	0.000232737	0.00217163	282.162	274.795	195.464	453.737	423.808	354.615
ENSG00000146648	EGFR	-0.982546	2.56114e-14	1.67283e-12	3719.49	3849.33	3380.59	1919.18	2125.85	1494.23
ENSG00000146674	IGFBP3	-1.13193	3.71418e-25	6.45201e-23	34822.2	29068.9	33281.9	13891.5	16812.7	13635
ENSG00000146700	SRCRB4D	-0.957128	1.83773e-06	3.29038e-05	405.304	406.697	482.773	200.59	285.091	179.833
ENSG00000146757	ZNF92	1.16279	0.000352803	0.00308709	60.1169	69.2483	36.5024	98.9811	136.163	137.401
ENSG00000146830	GIGYF1	-0.629659	4.89872e-06	7.91208e-05	1256.64	1404.75	1463.63	1037.99	756.556	870.879
ENSG00000146858	ZC3HAV1L	-1.41563	9.09315e-06	0.000136473	115.386	162.679	196.642	78.8345	57.8693	40.412
ENSG00000146938	NLGN4X	0.696835	0.00394723	0.0223877	126.052	127.505	103.62	223.364	199.99	155.586
ENSG00000146966	DENND2A	0.900131	1.52849e-12	7.75116e-11	876.543	802.401	989.097	1711.59	1785.44	1479.08
ENSG00000147119	CHST7	0.744878	0.000674813	0.00522724	192.956	146.191	168.382	291.688	334.451	224.287
ENSG00000147224	PRPS1	0.905807	4.00176e-18	3.71277e-16	1803.51	1591.61	1834.54	3287.4	3101.11	3410.77
ENSG00000147324	MFHAS1	-0.650399	9.17037e-06	0.000137379	712.676	654.012	629.96	413.443	472.316	385.935
ENSG00000147394	ZNF185	0.997759	2.89792e-18	2.75117e-16	928.903	834.278	808.94	1634.5	1729.27	1776.11
ENSG00000147421	HMBOX1	-0.77142	0.000766974	0.00582751	256.951	228.629	204.884	165.553	114.888	124.267
ENSG00000147454	SLC25A37	-0.762398	1.26739e-08	3.58669e-07	1182.95	1283.84	1211.64	794.477	765.917	606.18
ENSG00000147535	PPAPDC1B	-0.713266	2.11505e-05	0.000279798	534.265	581.466	565.198	367.019	273.177	385.935
ENSG00000147573	TRIM55	1.01395	1.22825e-07	2.85293e-06	187.138	169.274	174.269	323.222	416.148	332.389
ENSG00000147804	SLC39A4	-7.89845	3.10922e-10	1.13327e-08	59.1473	79.141	95.3772	0	0	1.0103
ENSG00000147852	VLDLR	-1.8174	7.45421e-10	2.55178e-08	194.895	375.92	289.664	72.703	114.888	55.5665
ENSG00000147854	UHRF2	-0.712516	3.59837e-08	9.25318e-07	1309	1292.64	1069.17	795.353	742.94	702.159
ENSG00000147872	PLIN2	0.601092	7.71883e-06	0.000117905	866.847	1159.63	998.517	1461.07	1431.41	1695.28
ENSG00000148339	SLC25A25	-0.648644	0.000375243	0.00324027	387.851	425.383	546.358	276.797	324.238	264.699
ENSG00000148396	SEC16A	-0.645283	9.42435e-08	2.23059e-06	3382.06	3726.22	3687.92	2435.11	2558.16	1906.44
ENSG00000148426	PROSER2	0.887878	0.00326199	0.019167	47.5117	67.05	67.1173	107.741	118.292	109.112
ENSG00000148541	FAM13C	-2.25727	1.18754e-05	0.000171302	58.1776	86.8352	50.6323	21.0225	14.4673	5.0515
ENSG00000148634	HERC4	0.945406	5.0564e-15	3.51344e-13	2188.45	1690.54	1708.55	3822.6	3373.44	3569.39
ENSG00000148798	INA	0.845076	0.00049201	0.00402507	90.1753	115.414	89.4897	171.684	180.416	177.813
ENSG00000148842	CNNM2	-0.802942	0.00798301	0.0391321	121.203	87.9344	142.477	70.9511	70.6346	59.6077
ENSG00000148926	ADM	-0.722746	6.71333e-09	1.97874e-07	5327.13	4055.97	5727.34	2901.99	3145.37	3108.69
ENSG00000148942	SLC5A12	-2.51528	0.00766418	0.0378779	22.3014	14.2893	10.5975	2.62782	1.70204	4.0412
ENSG00000149090	PAMR1	-0.705546	8.79524e-07	1.6956e-05	816.426	744.145	824.247	496.658	542.099	422.305
ENSG00000149115	TNKS1BP1	-0.627976	3.43685e-07	7.26948e-06	2416.31	3088.7	3239.29	1962.1	1916.5	1777.12
ENSG00000149131	SERPING1	3.24151	9.45194e-14	5.71632e-12	19.3925	14.2893	3.53249	121.756	126.802	110.123
ENSG00000149150	SLC43A1	-0.792534	0.000465589	0.0038397	236.589	223.134	323.811	171.684	152.332	127.298
ENSG00000149212	SESN3	0.704589	6.82754e-08	1.65656e-06	1515.53	1292.64	1096.25	2061.96	2301.16	2003.43
ENSG00000149257	SERPINH1	-0.892667	1.14403e-22	1.65318e-20	14598.7	16288.7	16081.1	8284.63	8890.6	8120.79
ENSG00000149294	NCAM1	1.22058	2.21389e-09	7.15854e-08	270.526	230.828	295.552	618.413	793.15	443.522
ENSG00000149380	P4HA3	-2.18792	5.43543e-13	2.91957e-11	172.594	160.48	169.559	41.1691	44.253	24.2472
ENSG00000149428	HYOU1	-1.4836	0.000851058	0.00635724	2618.96	6447.79	7019.05	2089.11	2125	1537.68
ENSG00000149451	ADAM33	1.15501	0.00147831	0.0100791	39.7547	27.4795	58.8748	94.6014	82.5489	103.051
ENSG00000149596	JPH2	0.916793	0.0028722	0.0173447	48.4814	58.2565	68.2948	123.507	109.781	95.9785
ENSG00000149633	KIAA1755	-3.10273	7.63338e-36	2.65203e-33	280.222	326.456	313.214	41.1691	31.4877	34.3502
ENSG00000150540	HNMT	1.45242	0.00250848	0.0155449	26.1799	17.5869	14.13	59.5639	37.4449	62.6386
ENSG00000150630	VEGFC	-0.669629	8.15053e-07	1.58277e-05	731.099	767.228	834.845	516.804	491.038	457.666
ENSG00000150782	IL18	2.70128	1.26428e-07	2.93245e-06	9.69627	15.3885	7.06498	47.3007	65.5285	96.9888
ENSG00000150907	FOXO1	-1.76502	8.72243e-05	0.000935798	105.689	62.6533	60.0523	13.1391	21.2755	33.3399
ENSG00000150938	CRIM1	-0.777386	1.10944e-09	3.69821e-08	20352.5	17156	18818.7	10835.4	13113.4	8911.86
ENSG00000150995	ITPR1	-1.69768	7.71307e-12	3.54779e-10	262.769	291.283	280.244	116.5	64.6775	75.7725
ENSG00000151006	PRSS53	-1.69172	0.00541985	0.028971	41.694	30.777	28.2599	14.891	11.0633	5.0515
ENSG00000151067	CACNA1C	0.992982	0.000353256	0.00308709	131.869	96.7278	134.235	282.928	292.751	145.483
ENSG00000151208	DLG5	-0.640806	0.000171408	0.00166459	1545.59	1750.99	2038.25	1236.83	1379.5	802.178
ENSG00000151229	SLC2A13	-0.797811	0.00989386	0.0465179	242.407	184.662	114.217	115.624	125.951	69.7107
ENSG00000151240	DIP2C	-0.60407	5.32998e-06	8.50765e-05	1414.69	1493.79	1550.76	1001.2	1115.69	814.302
ENSG00000151366	NDUFC2	0.839531	6.59374e-05	0.000742546	176.472	175.869	186.044	268.913	289.347	406.141
ENSG00000151388	ADAMTS12	-0.887525	2.00698e-10	7.67495e-09	2802.22	2417.1	2377.36	1386.61	1622.04	1096.18
ENSG00000151458	ANKRD50	-0.943137	3.18091e-16	2.50923e-14	1915.98	1891.69	1750.94	996.819	1026.33	866.837
ENSG00000151552	QDPR	0.720274	8.54663e-09	2.48017e-07	596.321	638.624	684.125	999.447	1059.52	1101.23
ENSG00000151553	FAM160B1	-0.747216	2.97822e-06	5.0291e-05	1628.97	1160.73	1047.97	777.834	815.277	694.076
ENSG00000151617	EDNRA	-1.61563	2.9732e-19	3.01549e-17	669.043	736.451	608.765	172.56	266.369	218.225
ENSG00000151694	ADAM17	-0.600055	8.27431e-05	0.000896557	745.643	957.386	870.17	553.594	651.03	491.006
ENSG00000151725	CENPU	0.660354	0.00201046	0.0129298	262.769	172.571	170.737	317.966	290.198	352.595
ENSG00000151883	PARP8	-0.678116	0.000552776	0.00442682	287.01	291.283	239.032	169.056	175.31	166.7
ENSG00000151892	GFRA1	0.707578	1.5849e-05	0.000217843	654.498	681.492	704.143	1102.81	1384.61	841.58
ENSG00000152117	AC093838.4	-0.604405	0.00136122	0.00943038	378.155	396.804	406.236	317.966	210.202	248.534
ENSG00000152137	HSPB8	1.30496	2.45439e-13	1.40132e-11	234.65	242.919	169.559	502.789	551.461	547.583
ENSG00000152217	SETBP1	-1.04036	0.000275776	0.00250314	238.528	255.01	302.616	150.662	169.353	65.6695
ENSG00000152253	SPC25	1.2085	6.61101e-05	0.000743978	58.1776	46.1656	85.9572	145.406	126.802	166.7
ENSG00000152256	PDK1	-0.66921	8.18428e-07	1.58376e-05	1060.77	981.568	946.707	546.586	696.134	637.499
ENSG00000152284	TCF7L1	-0.779789	2.21697e-10	8.34122e-09	1375.9	1326.71	1509.55	803.236	897.825	750.653
ENSG00000152377	SPOCK1	-1.5729	2.96611e-19	3.01549e-17	979.324	878.245	747.71	278.549	360.832	235.4
ENSG00000152409	JMY	-0.63946	0.000121775	0.00124669	567.232	533.102	500.436	324.973	405.936	296.018
ENSG00000152503	TRIM36	1.87973	6.7141e-05	0.000752985	15.514	20.8844	10.5975	62.1917	59.5714	51.5253
ENSG00000152661	GJA1	-0.912675	1.04981e-12	5.37376e-11	14619.1	10564.2	11100.3	6142.09	7237.92	5894.09
ENSG00000152894	PTPRK	-0.766144	9.60896e-08	2.27069e-06	1542.68	1483.89	1418.88	821.631	1066.33	724.385
ENSG00000152952	PLOD2	-0.712992	7.20233e-08	1.73975e-06	7795.8	5689.36	5398.82	3639.53	4173.4	3708.81
ENSG00000152977	ZIC1	1.18303	0.00796293	0.0390471	50.4206	27.4795	16.4849	58.6879	64.6775	92.9476
ENSG00000153044	CENPH	0.733962	0.000456428	0.00377802	231.741	198.952	178.979	315.338	279.985	421.295
ENSG00000153246	PLA2R1	-0.883493	1.12619e-07	2.64217e-06	608.926	597.954	454.513	301.323	309.771	289.956
ENSG00000153404	PLEKHG4B	1.4497	3.60414e-10	1.29345e-08	110.538	124.207	181.334	463.372	354.024	315.214
ENSG00000153707	PTPRD	2.57074	0.000183541	0.00176818	2.90888	4.39672	10.5975	44.6729	25.5306	34.3502
ENSG00000153879	CEBPG	-1.30409	1.00159e-10	4.00857e-09	806.73	1648.77	1037.37	430.086	496.144	487.975
ENSG00000153933	DGKE	-0.619946	0.0104488	0.0485721	250.164	183.563	191.932	161.173	107.228	139.421
ENSG00000153976	HS3ST3A1	-0.956031	1.78362e-07	3.93744e-06	430.515	481.441	645.268	279.425	271.475	250.554
ENSG00000153993	SEMA3D	-1.07146	1.05082e-07	2.46889e-06	691.344	519.912	495.726	275.045	334.451	202.06
ENSG00000154096	THY1	1.2784	8.25206e-33	2.364e-30	1032.65	967.278	1011.47	2294.96	2414.34	2597.48
ENSG00000154122	ANKH	-0.600439	8.22507e-05	0.000891813	523.599	578.169	501.613	344.244	380.406	332.389
ENSG00000154127	UBASH3B	0.868994	1.75296e-11	7.86375e-10	610.865	585.863	614.653	1042.37	1231.43	1033.54
ENSG00000154146	NRGN	0.757883	0.000201216	0.00191629	159.019	201.15	170.737	257.526	297.857	342.492
ENSG00000154188	ANGPT1	1.47294	3.64412e-09	1.12699e-07	105.689	104.422	60.0523	244.387	264.667	243.482
ENSG00000154265	ABCA5	-1.00388	6.14032e-05	0.000696771	276.344	280.291	166.027	121.756	133.61	105.071
ENSG00000154319	FAM167A	0.807609	1.87268e-06	3.33832e-05	291.858	235.225	250.807	458.992	418.702	485.954
ENSG00000154358	OBSCN	-0.692589	0.000879243	0.00654085	348.096	561.681	511.033	359.135	274.028	244.493
ENSG00000154380	ENAH	-0.775964	4.01581e-10	1.41935e-08	5517.18	4606.66	4652.29	2618.18	3387.91	2622.74
ENSG00000154553	PDLIM3	-1.61342	6.3503e-08	1.54999e-06	160.958	135.199	140.122	50.8045	35.7428	56.5768
ENSG00000154678	PDE1C	0.799638	8.58865e-08	2.05035e-06	1272.15	1023.34	1132.75	1961.23	2418.6	1587.18
ENSG00000154736	ADAMTS5	1.11868	4.57091e-05	0.000545602	84.3576	79.141	61.2298	176.94	181.267	130.329
ENSG00000154839	SKA1	0.990083	0.00057955	0.00461633	82.4183	113.216	58.8748	185.699	137.865	182.864
ENSG00000154864	PIEZO2	0.769004	0.000286139	0.00258714	162.897	192.357	151.897	289.06	337.004	237.421
ENSG00000154917	RAB6B	1.8254	0.00190738	0.0124185	3.87851	23.0828	22.3724	80.5864	62.9754	29.2987
ENSG00000154928	EPHB1	2.46847	5.08387e-14	3.19286e-12	24.2407	29.6779	22.3724	133.143	149.779	139.421
ENSG00000155011	DKK2	-0.829033	1.29849e-07	3.00753e-06	912.419	691.384	685.303	400.304	463.806	425.336
ENSG00000155093	PTPRN2	2.14383	2.74715e-16	2.1882e-14	54.2991	50.5623	40.0349	221.613	200.841	220.245
ENSG00000155304	HSPA13	-0.68958	1.63447e-09	5.3272e-08	1906.29	1959.84	1808.63	1059.01	1281.64	1178.01
ENSG00000155660	PDIA4	-0.964221	4.24416e-10	1.48719e-08	6269.61	10004.7	11061.4	4757.23	4714.65	4537.26
ENSG00000155849	ELMO1	1.19234	2.08624e-07	4.54822e-06	163.867	150.588	91.8447	332.857	300.41	298.039
ENSG00000155858	LSM11	-0.957243	1.22431e-05	0.00017552	208.47	233.026	250.807	119.128	107.228	130.329
ENSG00000155893	ACPL2	-0.744037	2.19073e-05	0.000287328	482.874	366.027	413.301	264.534	239.136	250.554
ENSG00000155974	GRIP1	1.20871	0.0105946	0.0490485	15.514	18.6861	25.9049	45.5488	44.253	48.4944
ENSG00000156110	ADK	0.645114	4.19493e-07	8.67075e-06	1053.98	1167.33	992.629	1544.28	1561.62	1922.6
ENSG00000156140	ADAMTS3	-0.733619	0.00166081	0.0111099	301.554	222.034	202.529	128.763	171.906	136.391
ENSG00000156273	BACH1	-0.608615	7.68481e-05	0.000841054	2458.01	1778.47	1709.72	1183.39	1542.9	1173.97
ENSG00000156427	FGF18	-3.37893	0.0016087	0.0108277	7.75702	18.6861	21.1949	0.875939	1.70204	2.0206
ENSG00000156453	PCDH1	-2.22658	5.14438e-06	8.25173e-05	35.8762	118.711	143.655	28.0301	22.1265	13.1339
ENSG00000156466	GDF6	-2.36243	3.98907e-47	2.17125e-44	1906.29	1262.96	1449.5	324.098	314.877	258.637
ENSG00000156675	RAB11FIP1	0.849853	1.51376e-05	0.000210066	276.344	226.431	203.707	428.334	500.399	345.523
ENSG00000156804	FBXO32	-1.71937	1.80593e-17	1.57695e-15	827.092	503.424	705.32	165.553	216.159	237.421
ENSG00000156925	ZIC3	3.49379	0.00109068	0.00785956	0	5.4959	0	17.5188	25.5306	18.1854
ENSG00000156973	PDE6D	0.632466	0.000526701	0.00424926	217.197	223.134	210.772	293.44	355.726	360.677
ENSG00000157064	NMNAT2	1.52481	0.00539269	0.0288807	20.3622	8.79344	15.3074	48.1767	52.7632	27.2781
ENSG00000157106	SMG1	-0.636606	2.34561e-06	4.08767e-05	3025.24	3278.85	2902.53	2080.36	2288.39	1550.81
ENSG00000157168	NRG1	1.35367	1.80555e-19	1.87789e-17	362.641	388.011	294.374	851.413	967.609	853.704
ENSG00000157224	CLDN12	-0.625561	0.000126519	0.00128398	676.8	517.714	515.743	363.515	350.62	396.038
ENSG00000157227	MMP14	-1.15089	3.86022e-20	4.34714e-18	27631.5	30092.3	32818	13643.6	16060.4	11067.8
ENSG00000157350	ST3GAL2	-0.60633	5.75005e-08	1.41192e-06	1644.49	1848.82	1874.57	1108.06	1205.89	1211.35
ENSG00000157368	IL34	-5.91388	7.85518e-07	1.53246e-05	46.5421	21.9836	40.0349	0.875939	0.851019	0
ENSG00000157404	KIT	3.96654	1.25214e-11	5.69534e-10	3.87851	6.59508	3.53249	54.3082	93.6121	70.721
ENSG00000157445	CACNA2D3	3.05858	8.31581e-05	0.00089986	0	6.59508	7.06498	19.2707	43.402	48.4944
ENSG00000157542	KCNJ6	-3.64752	3.1073e-06	5.22007e-05	38.7851	35.1738	37.6799	7.00751	1.70204	0
ENSG00000157680	DGKI	-1.88422	3.7537e-06	6.19758e-05	106.659	102.224	84.7797	42.0451	22.9775	14.1442
ENSG00000157693	C9orf91	-0.60101	0.000923779	0.00681318	310.281	314.365	374.444	228.62	222.116	207.112
ENSG00000157764	BRAF	-0.603241	0.00109975	0.0079005	645.772	514.416	475.708	396.8	400.83	278.843
ENSG00000157778	PSMG3	-1.03219	3.58356e-07	7.53102e-06	408.213	468.251	482.773	183.071	189.777	292.987
ENSG00000157800	SLC37A3	-0.719984	5.11166e-08	1.27085e-06	984.172	937.601	918.447	567.609	636.562	519.294
ENSG00000157978	LDLRAP1	0.657088	4.18243e-05	0.000506639	286.04	339.647	327.344	545.71	493.591	461.707
ENSG00000157992	KRTCAP3	-3.0463	0.0100126	0.0469788	9.69627	18.6861	8.24247	2.62782	1.70204	0
ENSG00000157999	ANKRD61	-2.77476	0.00285922	0.0172728	13.5748	13.1902	28.2599	2.62782	4.2551	1.0103
ENSG00000158019	BRE	0.717654	3.50744e-06	5.82042e-05	341.309	308.87	340.296	489.65	559.971	579.912
ENSG00000158023	WDR66	0.896493	0.00170941	0.0113699	75.6309	63.7524	82.4247	168.18	113.186	131.339
ENSG00000158050	DUSP2	1.74898	0.00193649	0.012558	31.9977	5.4959	12.9525	78.8345	45.955	46.4738
ENSG00000158079	PTPDC1	-0.768058	5.78421e-05	0.000664207	285.07	264.902	307.326	167.304	170.204	165.689
ENSG00000158089	GALNT14	3.45171	3.732e-15	2.64956e-13	23.2711	6.59508	5.88748	143.654	131.057	126.288
ENSG00000158158	CNNM4	-0.6453	0.00419649	0.0236288	263.739	252.811	206.062	187.451	148.077	126.288
ENSG00000158163	DZIP1L	-0.806472	0.000134155	0.0013514	231.741	238.522	216.659	124.383	142.971	125.277
ENSG00000158164	TMSB15A	0.764613	0.00016436	0.00160805	199.743	147.29	186.044	307.455	268.071	331.378
ENSG00000158246	FAM46B	1.21532	3.25966e-07	6.92159e-06	84.3576	119.811	107.152	239.131	276.581	205.091
ENSG00000158258	CLSTN2	-0.877946	0.000685505	0.0053	7091.85	6313.69	6472.7	3742.89	4627.84	2444.93
ENSG00000158402	CDC25C	0.829814	0.00419932	0.0236288	62.0562	79.141	63.5848	128.763	102.973	132.349
ENSG00000158483	FAM86C1	0.906438	0.00558164	0.0296206	41.694	60.4549	62.4073	109.492	115.739	81.8343
ENSG00000158710	TAGLN2	0.605658	1.28338e-10	5.01347e-09	10269.3	9825.57	10990.7	15212.4	15027.3	17063
ENSG00000158716	DUSP23	0.742225	0.00363906	0.0210047	108.598	114.315	174.269	220.737	177.012	265.709
ENSG00000158966	CACHD1	0.928949	0.00584751	0.0307121	67.8739	45.0664	54.1648	101.609	137.865	78.8034
ENSG00000159164	SV2A	-0.619681	5.71106e-07	1.14706e-05	946.356	992.56	998.517	665.714	652.732	592.036
ENSG00000159231	CBR3	0.678128	0.00570632	0.0301159	103.75	153.885	189.577	209.349	235.732	268.74
ENSG00000159263	SIM2	-2.09868	1.69352e-21	2.16042e-19	406.274	437.474	407.414	102.485	121.696	66.6798
ENSG00000159388	BTG2	0.755865	3.32265e-05	0.000416071	213.318	176.968	207.239	339.864	324.238	345.523
ENSG00000159399	HK2	-1.05767	4.01112e-13	2.20531e-11	1609.58	1630.08	1564.89	861.048	856.976	587.995
ENSG00000159423	ALDH4A1	0.591226	0.00903657	0.0433994	140.596	157.183	235.499	253.146	259.561	288.946
ENSG00000159433	STARD9	-0.736413	0.000125565	0.00127668	505.176	595.756	535.761	416.071	323.387	241.462
ENSG00000159593	NAE1	0.641919	1.39703e-06	2.56316e-05	879.452	769.426	798.342	1134.34	1242.49	1444.73
ENSG00000160190	SLC37A1	1.11683	0.00978145	0.0461223	22.3014	38.4713	48.2773	63.0676	118.292	53.5459
ENSG00000160200	CBS	-1.4072	8.62057e-13	4.4546e-11	831.94	1457.51	1566.07	458.992	566.779	426.347
ENSG00000160255	ITGB2	5.36299	9.91382e-06	0.000146633	0.969627	0	1.1775	35.0376	22.1265	31.3193
ENSG00000160563	MED27	0.675436	0.000323749	0.00287154	220.105	281.39	198.997	345.12	382.108	391.996
ENSG00000160796	NBEAL2	-0.600989	0.000492896	0.00403029	631.227	667.202	625.25	525.564	411.042	330.368
ENSG00000160801	PTH1R	2.21352	2.03436e-06	3.58351e-05	9.69627	26.3803	12.9525	64.8195	92.7611	68.7004
ENSG00000160867	FGFR4	1.63942	0.000525874	0.00424468	16.4837	34.0746	14.13	87.5939	68.0815	45.4635
ENSG00000161010	C5orf45	-0.690162	0.000381661	0.0032818	349.066	363.829	323.811	261.03	199.139	181.854
ENSG00000161048	NAPEPLD	0.634403	0.00773594	0.0381318	121.203	113.216	102.442	155.917	171.055	197.009
ENSG00000161267	BDH1	0.730212	0.00876757	0.0423567	63.9954	100.025	84.7797	127.011	152.332	132.349
ENSG00000161381	PLXDC1	-0.625831	0.00268947	0.0164419	428.575	415.49	386.219	272.417	338.706	184.885
ENSG00000161513	FDXR	0.645623	3.71819e-05	0.000459261	395.608	409.994	432.141	575.492	600.82	760.756
ENSG00000161551	ZNF577	-1.1231	0.00339751	0.0198388	98.902	54.959	73.0048	37.6654	32.3387	34.3502
ENSG00000161638	ITGA5	-0.966416	1.22207e-18	1.18078e-16	9622.58	10448.8	10219.5	5150.52	5877.14	4471.59
ENSG00000161714	PLCD3	0.698526	8.66835e-09	2.50967e-07	1198.46	1510.27	1564.89	2334.38	2378.6	2217.61
ENSG00000161791	FMNL3	-0.827432	1.40063e-09	4.61106e-08	1359.42	1638.88	1762.71	875.939	1008.46	796.116
ENSG00000161888	SPC24	0.596095	0.00693752	0.0350829	152.231	170.373	196.642	205.846	307.218	270.76
ENSG00000161896	IP6K3	3.54564	4.71495e-05	0.00055993	4.84814	0	2.35499	21.8985	34.0408	30.309
ENSG00000161980	POLR3K	0.847499	0.000353074	0.00308709	96.9627	108.819	124.815	183.071	182.969	228.328
ENSG00000162062	C16orf59	0.751458	0.00558717	0.0296376	81.4487	75.8434	107.152	123.507	163.396	157.607
ENSG00000162105	SHANK2	2.55572	0.000952478	0.00699326	6.78739	8.79344	0	37.6654	34.8918	20.206
ENSG00000162129	CLPB	-0.616364	0.000263469	0.00240751	366.519	352.837	406.236	247.891	242.541	243.482
ENSG00000162298	SYVN1	-1.23322	4.68463e-05	0.000556735	947.326	1900.48	1735.63	662.21	626.35	660.736
ENSG00000162337	LRP5	-0.698203	1.03745e-07	2.44099e-06	1537.83	1798.26	1908.72	1034.48	1229.72	965.847
ENSG00000162493	PDPN	3.43498	8.67515e-05	0.000931338	4.84814	1.09918	1.1775	33.2857	22.9775	23.2369
ENSG00000162496	DHRS3	-2.78271	1.98663e-07	4.34849e-06	45.5725	64.8516	75.3597	14.891	6.80815	5.0515
ENSG00000162551	ALPL	2.49738	4.42856e-05	0.00053172	6.78739	13.1902	3.53249	35.9135	58.7203	38.3914
ENSG00000162576	MXRA8	1.06016	3.78321e-20	4.29e-18	1830.66	2152.19	2425.64	4306.12	4670.39	4379.65
ENSG00000162591	MEGF6	1.91084	8.76118e-18	7.86051e-16	73.6917	96.7278	91.8447	331.105	370.193	281.874
ENSG00000162618	ELTD1	-1.22101	3.01353e-17	2.60359e-15	868.786	750.74	734.758	329.353	357.428	323.296
ENSG00000162630	B3GALT2	-1.90432	1.33402e-08	3.7397e-07	200.713	178.067	153.074	46.4248	70.6346	24.2472
ENSG00000162631	NTNG1	1.91927	1.58845e-14	1.05869e-12	57.208	50.5623	64.7623	215.481	216.159	220.245
ENSG00000162687	KCNT2	-1.81599	4.66981e-07	9.55556e-06	106.659	105.521	88.3122	35.0376	29.7857	20.206
ENSG00000162692	VCAM1	-1.0638	0.00163747	0.0109853	141.566	111.017	87.1347	36.7894	65.5285	60.618
ENSG00000162711	NLRP3	4.91978	0.00167988	0.0112191	0	1.09918	0	9.63533	9.36121	16.1648
ENSG00000162714	ZNF496	-0.660024	7.09479e-08	1.71631e-06	1596.01	1812.55	1944.05	1115.95	1236.53	1032.53
ENSG00000162722	TRIM58	1.20755	0.000142993	0.00142374	100.841	48.3639	60.0523	185.699	177.863	121.236
ENSG00000162733	DDR2	-0.67085	5.49378e-07	1.10887e-05	3653.56	4716.58	4327.3	2562.12	3154.73	2256
ENSG00000162745	OLFML2B	-0.744964	0.00195399	0.0126363	194.895	214.34	217.837	154.165	125.1	93.9579
ENSG00000162755	KLHDC9	3.00499	0.000406012	0.00346202	4.84814	2.19836	2.35499	22.7744	13.6163	40.412
ENSG00000162804	SNED1	-0.769557	5.72829e-05	0.000659177	535.234	607.847	587.571	336.361	431.467	245.503
ENSG00000162849	KIF26B	-1.57255	1.31434e-30	3.20327e-28	1666.79	1956.54	1806.28	617.537	698.687	507.171
ENSG00000162878	PKDCC	-1.36961	1.66836e-23	2.57006e-21	999.686	1220.09	1266.99	451.985	463.806	432.408
ENSG00000162961	DPY30	0.588454	0.000249123	0.00229308	611.835	435.275	501.613	706.883	736.983	888.054
ENSG00000162981	FAM84A	4.17239	5.86378e-06	9.26908e-05	3.87851	1.09918	0	29.7819	25.5306	39.4017
ENSG00000163017	ACTG2	-1.5796	5.03744e-35	1.58185e-32	7176.21	6997.38	8306.06	2126.78	3006.65	2386.33
ENSG00000163026	C2orf44	0.625982	0.00642106	0.0330756	121.203	145.092	105.975	186.575	192.33	195.998
ENSG00000163064	EN1	2.07683	0.00139549	0.00961473	13.5748	2.19836	10.5975	43.797	41.6999	26.2678
ENSG00000163132	MSX1	1.3733	1.22477e-29	2.77768e-27	700.071	855.162	827.78	2188.1	1907.13	2074.15
ENSG00000163347	CLDN1	-0.613497	0.000165022	0.0016126	1164.52	1752.09	1567.25	865.428	1181.21	881.992
ENSG00000163359	COL6A3	-0.806894	1.56265e-08	4.33218e-07	13792.9	16159	15705.4	8949.47	10651.4	6494.21
ENSG00000163393	SLC22A15	2.55169	1.03059e-08	2.95756e-07	10.6659	15.3885	12.9525	78.8345	66.3795	82.8446
ENSG00000163431	LMOD1	-0.622789	0.00566202	0.0299014	333.552	331.952	343.829	254.022	259.561	140.432
ENSG00000163453	IGFBP7	-1.05372	1.19351e-31	3.09345e-29	18559.6	17557.2	19650.1	8538.66	8952.72	9373.56
ENSG00000163531	NFASC	3.12194	0.000201486	0.00191629	4.84814	2.19836	2.35499	31.5338	39.1469	12.1236
ENSG00000163536	SERPINI1	3.2032	2.09381e-06	3.67633e-05	6.78739	2.19836	4.70998	36.7894	32.3387	58.5974
ENSG00000163611	SPICE1	-0.906041	4.94155e-05	0.000582604	244.346	213.241	254.339	151.537	114.888	113.154
ENSG00000163661	PTX3	-2.94714	7.87313e-84	1.83658e-80	9539.19	15597.4	15842	1715.96	1883.31	1713.47
ENSG00000163697	APBB2	-0.815752	2.45488e-11	1.07181e-09	4564.04	4186.78	4176.58	2454.38	2844.11	2043.84
ENSG00000163703	CRELD1	-1.0985	7.19739e-06	0.000111083	240.468	353.936	480.418	176.94	187.224	136.391
ENSG00000163734	CXCL3	-2.01794	0.000937593	0.00689949	29.0888	78.0418	24.7274	14.891	8.51019	9.0927
ENSG00000163735	CXCL5	-2.53799	0.00654273	0.0335225	17.4533	14.2893	24.7274	6.13157	3.40408	0
ENSG00000163739	CXCL1	-0.98285	6.60666e-08	1.61015e-06	391.729	380.316	354.426	171.684	215.308	182.864
ENSG00000163762	TM4SF18	2.52831	1.71553e-05	0.00023383	14.5444	2.19836	9.41997	44.6729	55.3163	52.5356
ENSG00000163807	KIAA1143	0.654925	2.25651e-06	3.95389e-05	592.442	635.326	528.696	820.755	951.44	995.146
ENSG00000163814	CDCP1	1.73611	1.26026e-25	2.31222e-23	302.524	383.614	441.561	1273.62	1439.92	1035.56
ENSG00000163872	YEATS2	-0.608477	1.03604e-05	0.000152273	1499.04	1639.98	1659.09	1102.81	1199.94	841.58
ENSG00000163874	ZC3H12A	-0.759659	1.09943e-05	0.000160006	403.365	384.713	460.401	258.402	258.71	219.235
ENSG00000163945	UVSSA	-0.883807	1.25829e-05	0.000179483	404.335	381.415	435.674	261.906	239.987	158.617
ENSG00000163975	MFI2	0.885365	0.00102753	0.00746709	121.203	116.513	68.2948	162.925	217.01	186.906
ENSG00000164032	H2AFZ	0.632139	5.44998e-08	1.3443e-06	2514.24	2595.16	2805.97	4010.93	3566.62	4690.82
ENSG00000164035	EMCN	-3.5366	0.00926304	0.0442399	11.6355	15.3885	4.70998	1.75188	0	1.0103
ENSG00000164045	CDC25A	0.683792	0.00192063	0.0124848	182.29	163.778	129.525	220.737	249.349	296.018
ENSG00000164099	PRSS12	-1.20682	3.74518e-11	1.58844e-09	590.503	535.301	468.643	263.658	242.541	183.875
ENSG00000164104	HMGB2	0.606408	1.32056e-05	0.00018702	1166.46	1294.83	1334.1	1737.86	1683.32	2358.04
ENSG00000164107	HAND2	1.30854	1.7024e-08	4.64859e-07	157.08	105.521	98.9097	318.842	257.859	322.286
ENSG00000164125	FAM198B	0.648798	0.00154061	0.0104384	569.171	417.688	294.374	603.522	788.895	619.314
ENSG00000164161	HHIP	-2.45409	1.23977e-16	1.01729e-14	197.804	209.943	215.482	22.7744	47.6571	43.4429
ENSG00000164211	STARD4	-0.859175	4.70746e-14	2.97939e-12	1971.25	1988.42	1695.59	1023.1	1082.5	1012.32
ENSG00000164251	F2RL1	-1.11244	4.63185e-09	1.40062e-07	315.129	337.448	314.391	142.778	161.694	142.452
ENSG00000164307	ERAP1	-0.832895	1.47707e-06	2.69488e-05	733.038	856.261	800.697	433.59	561.673	344.512
ENSG00000164330	EBF1	-2.83499	2.80973e-17	2.44043e-15	177.442	162.679	118.927	22.7744	20.4245	21.2163
ENSG00000164484	TMEM200A	-0.986815	1.49923e-13	8.77454e-12	768.914	752.938	791.277	397.676	386.363	382.904
ENSG00000164506	STXBP5	-0.614414	6.00741e-05	0.0006855	1122.83	965.08	883.122	725.278	688.475	526.366
ENSG00000164532	TBX20	-5.79943	0.000580554	0.00462207	8.72665	10.9918	8.24247	0	0	0
ENSG00000164574	GALNT10	-1.16922	7.52139e-21	9.10009e-19	10230.5	9536.49	10427.9	4317.5	5399.72	3706.79
ENSG00000164654	MIOS	-0.630922	0.000111134	0.0011471	859.09	626.533	746.532	406.436	538.695	497.068
ENSG00000164684	ZNF704	2.14689	0.00243472	0.015151	7.75702	6.59508	3.53249	25.4022	33.1898	21.2163
ENSG00000164690	SHH	-4.22917	0.00557735	0.0296206	3.87851	9.89262	20.0174	1.75188	0	0
ENSG00000164692	COL1A2	-1.24507	1.41812e-21	1.83782e-19	256975	251799	260221	111146	130243	83038.6
ENSG00000164695	CHMP4C	2.75948	0.00375634	0.0215195	3.87851	4.39672	0	26.2782	13.6163	17.1751
ENSG00000164741	DLC1	-1.11194	1.31768e-22	1.8874e-20	13770.6	13028.6	12951.3	6382.09	6911.98	5094.94
ENSG00000164761	TNFRSF11B	2.44936	1.159e-39	4.50601e-37	114.416	84.6369	108.33	529.943	581.246	569.809
ENSG00000164796	CSMD3	1.63075	0.00903082	0.0433846	15.514	9.89262	4.70998	31.5338	31.4877	31.3193
ENSG00000164828	SUN1	-0.634351	2.31122e-08	6.12661e-07	3583.74	3588.82	3348.8	2390.44	2455.19	1930.68
ENSG00000164850	GPER1	0.896951	3.08556e-05	0.000390272	127.021	139.596	187.222	259.278	303.814	279.853
ENSG00000164889	SLC4A2	-0.616128	8.38306e-07	1.61805e-05	2554.97	3068.91	3481.86	2085.61	2040.74	1811.47
ENSG00000164920	OSR2	3.71365	4.00148e-09	1.2282e-07	4.84814	2.19836	5.88748	72.703	45.104	51.5253
ENSG00000164932	CTHRC1	-1.34753	1.3332e-09	4.4158e-08	221.075	302.275	261.404	102.485	105.526	100.02
ENSG00000164983	TMEM65	-0.737978	2.98376e-08	7.74591e-07	1372.02	1257.46	1069.17	694.62	725.92	799.147
ENSG00000165029	ABCA1	-1.2256	2.30551e-12	1.12746e-10	1288.63	1947.75	1713.26	676.225	882.507	555.665
ENSG00000165072	MAMDC2	-0.807699	1.20878e-09	4.01998e-08	2276.69	1770.78	1814.52	1001.2	1243.34	1105.27
ENSG00000165244	ZNF367	1.02803	0.00840224	0.0408213	90.1753	42.868	27.0824	125.259	100.42	103.051
ENSG00000165288	BRWD3	-0.817635	1.7432e-06	3.14527e-05	568.202	558.383	465.111	331.105	320.834	250.554
ENSG00000165300	SLITRK5	1.56086	2.30616e-12	1.12746e-10	85.3272	83.5377	93.0222	274.169	262.114	235.4
ENSG00000165323	FAT3	-1.57313	2.57977e-10	9.57388e-09	645.772	646.318	487.483	225.992	264.667	106.082
ENSG00000165359	DDX26B	-0.943499	2.36348e-06	4.10567e-05	287.979	252.811	261.404	136.647	141.269	139.421
ENSG00000165480	SKA3	0.751484	0.00247244	0.0153508	138.657	112.116	117.75	200.59	160.843	260.657
ENSG00000165490	C11orf82	1.21799	0.00283357	0.0171368	43.6332	28.5787	22.3724	88.4699	56.1673	76.7828
ENSG00000165495	PKNOX2	-1.77935	5.10841e-31	1.26387e-28	715.585	784.815	721.805	240.883	199.139	207.112
ENSG00000165501	LRR1	0.706189	0.00885075	0.0426702	116.355	114.315	76.5372	136.647	200.841	164.679
ENSG00000165507	C10orf10	0.705196	0.00251198	0.0155548	106.659	137.398	161.317	191.831	239.136	228.328
ENSG00000165617	DACT1	-1.97405	1.74902e-20	2.02551e-18	481.905	420.986	502.791	116.5	153.183	86.8858
ENSG00000165633	VSTM4	2.32018	2.09754e-07	4.56677e-06	9.69627	14.2893	37.6799	97.2293	116.59	89.9167
ENSG00000165757	KIAA1462	0.860204	9.10797e-07	1.74992e-05	295.736	240.72	236.677	454.612	526.781	423.316
ENSG00000165795	NDRG2	0.722973	0.00391281	0.0222544	95.0235	86.8352	113.04	153.289	151.481	181.854
ENSG00000165891	E2F7	-0.703912	0.000560994	0.00448603	355.853	597.954	507.501	353.879	278.283	263.688
ENSG00000165898	ISCA2	0.618949	0.000825548	0.0061907	210.409	184.662	207.239	300.447	291.9	333.399
ENSG00000165983	PTER	2.37028	0.000136939	0.00137605	8.72665	6.59508	5.88748	41.1691	41.6999	27.2781
ENSG00000165996	PTPLA	0.675521	5.5973e-06	8.88224e-05	376.215	323.159	380.331	586.003	560.822	577.892
ENSG00000166033	HTRA1	-1.50492	8.29257e-65	9.0273e-62	7090.88	7367.8	7473.57	2619.06	2506.25	2602.53
ENSG00000166106	ADAMTS15	-2.54877	3.2704e-13	1.82885e-11	143.505	156.084	140.122	34.1616	27.2326	13.1339
ENSG00000166123	GPT2	-0.721064	4.03321e-05	0.000490983	875.574	1589.41	1195.16	698.124	772.726	748.632
ENSG00000166147	FBN1	-1.99541	1.40563e-40	5.88525e-38	44710.5	45839.1	45277.1	11860.2	14216.3	7985.41
ENSG00000166165	CKB	1.6508	7.48999e-26	1.42214e-23	276.344	237.423	289.664	831.266	743.791	948.672
ENSG00000166173	LARP6	-0.69773	1.8103e-06	3.25197e-05	1951.86	2911.73	2984.95	1680.05	1504.6	1652.85
ENSG00000166228	PCBD1	0.770593	2.23752e-05	0.000292761	216.227	213.241	286.132	382.785	428.914	407.151
ENSG00000166250	CLMP	-0.72842	1.77438e-05	0.000240247	1296.39	1544.35	1242.26	863.676	1007.61	591.026
ENSG00000166341	DCHS1	-1.52352	1.8035e-06	3.24332e-05	2148.69	3128.27	3036.76	958.277	1285.04	647.602
ENSG00000166342	NETO1	1.48798	5.42212e-16	4.1567e-14	232.711	193.456	197.819	568.485	698.687	483.934
ENSG00000166347	CYB5A	0.636021	0.000881367	0.00655366	282.162	215.439	276.712	449.357	328.493	426.347
ENSG00000166394	CYB5R2	1.52587	0.000142694	0.00142163	22.3014	36.2729	23.5499	84.0902	60.4224	91.9373
ENSG00000166396	SERPINB7	1.12097	1.00713e-10	4.0209e-09	495.48	326.456	323.811	799.732	893.57	803.189
ENSG00000166398	KIAA0355	-0.587805	0.000430346	0.00362036	849.394	743.046	938.464	558.849	681.667	441.501
ENSG00000166482	MFAP4	-1.71032	3.47805e-54	2.36637e-51	2587.94	2570.98	2809.51	766.447	881.656	786.013
ENSG00000166510	CCDC68	1.68125	0.00020707	0.00196014	28.1192	24.182	10.5975	76.2067	54.4652	72.7416
ENSG00000166592	RRAD	0.59747	0.00558847	0.0296376	172.594	205.547	170.737	332.857	277.432	219.235
ENSG00000166598	HSP90B1	-0.734145	5.616e-10	1.9553e-08	23080	31309	32040.8	16888.1	17381.2	17688.3
ENSG00000166619	BLCAP	0.729631	7.51048e-10	2.56566e-08	829.031	917.815	830.135	1362.09	1369.29	1542.73
ENSG00000166664	CHRFAM7A	-2.52897	0.00163042	0.010956	5.81776	51.6615	36.5024	7.88345	4.2551	4.0412
ENSG00000166716	ZNF592	-0.605166	1.17489e-05	0.000169776	1166.46	1282.74	1424.77	910.977	920.803	712.262
ENSG00000166825	ANPEP	-1.22845	1.72892e-15	1.25436e-13	1321.6	1426.74	1354.12	566.733	723.366	458.676
ENSG00000166833	NAV2	-1.57008	3.25086e-22	4.49858e-20	1692.97	1355.29	1621.41	600.018	582.948	387.955
ENSG00000166886	NAB2	-0.678873	1.5666e-07	3.52356e-06	1291.54	1199.21	1495.42	804.988	905.485	777.931
ENSG00000166923	GREM1	-0.694858	2.56854e-11	1.11251e-09	70884.6	56078	60365.5	37724.9	41174.9	36826.4
ENSG00000166924	NYAP1	-0.677247	0.00198471	0.0127944	223.014	307.77	381.509	183.947	196.585	188.926
ENSG00000166979	EVA1C	-1.18114	0.0097655	0.0460662	49.451	54.959	68.2948	14.015	35.7428	26.2678
ENSG00000166986	MARS	-0.646082	3.6783e-06	6.09776e-05	2590.84	3884.5	3756.21	2162.69	2307.96	2065.05
ENSG00000167074	TEF	-0.606399	0.00189901	0.0123838	356.823	341.845	403.881	246.139	287.645	188.926
ENSG00000167083	GNGT2	2.53043	1.10399e-08	3.15711e-07	24.2407	10.9918	10.5975	105.113	73.1877	89.9167
ENSG00000167088	SNRPD1	0.589577	3.14452e-05	0.000397114	989.02	736.451	830.135	1123.83	1326.74	1398.26
ENSG00000167110	GOLGA2	-0.650715	9.30215e-11	3.7691e-09	2783.8	3062.32	3077.97	1890.28	1972.66	1819.55
ENSG00000167157	PRRX2	0.958019	0.000694644	0.00535539	64.965	73.6451	81.2472	111.244	161.694	153.566
ENSG00000167191	GPRC5B	1.58656	0.00216242	0.0137287	14.5444	25.2811	10.5975	35.9135	68.0815	47.4841
ENSG00000167244	IGF2	2.67233	7.50647e-51	4.53975e-48	165.806	160.48	113.04	980.176	1030.58	797.127
ENSG00000167371	PRRT2	-0.681187	0.000508729	0.00413746	286.04	275.894	239.032	166.428	166.8	166.7
ENSG00000167548	KMT2D	-0.721107	1.03385e-05	0.000152088	2692.66	3344.8	3127.43	2232.77	2039.04	1285.1
ENSG00000167552	TUBA1A	0.846048	1.2436e-19	1.33597e-17	12501.4	11933.8	13860.3	22177	22495	24165.4
ENSG00000167553	TUBA1C	0.614948	1.24104e-08	3.52433e-07	3122.2	3467.91	3928.13	5202.2	5197.18	5706.18
ENSG00000167600	CYP2S1	-1.33896	1.55436e-05	0.000213825	116.355	137.398	229.612	69.1992	64.6775	56.5768
ENSG00000167615	LENG8	-0.813259	0.00545837	0.0291084	4108.31	4779.23	3863.36	3346.96	1881.6	2027.67
ENSG00000167617	CDC42EP5	-0.595232	1.89543e-05	0.000254736	1110.22	1481.69	1453.03	806.74	947.185	922.404
ENSG00000167641	PPP1R14A	1.4915	1.05966e-20	1.24483e-18	451.846	501.226	730.048	1592.46	1498.65	1634.67
ENSG00000167642	SPINT2	1.31644	7.22977e-26	1.38888e-23	862.968	935.402	1142.17	2273.94	2519.02	2524.74
ENSG00000167654	ATCAY	5.9266	2.47359e-05	0.00032133	0	0	1.1775	14.891	20.4245	35.3605
ENSG00000167680	SEMA6B	-1.3463	1.82789e-11	8.17741e-10	474.148	681.492	707.675	205.846	305.516	220.245
ENSG00000167702	KIFC2	-0.693204	0.000383701	0.00329761	291.858	415.49	372.089	212.853	204.245	250.554
ENSG00000167767	KRT80	0.741083	2.17055e-07	4.71943e-06	346.157	375.92	359.136	587.755	612.734	606.18
ENSG00000167779	IGFBP6	0.67617	5.91388e-09	1.75578e-07	914.359	939.799	1033.84	1472.45	1487.58	1653.86
ENSG00000167785	ZNF558	-8.94234	1.94614e-13	1.11503e-11	173.563	167.075	140.122	0.875939	0	0
ENSG00000167889	MGAT5B	0.86753	0.000135241	0.0013615	104.72	157.183	144.832	268.037	252.753	219.235
ENSG00000167900	TK1	0.764518	8.41565e-09	2.44954e-07	808.669	813.393	939.642	1495.23	1246.74	1609.41
ENSG00000167978	SRRM2	-0.653648	1.66835e-07	3.7115e-06	11529.8	11704.1	11281.6	8458.94	7721.3	5757.7
ENSG00000167994	RAB3IL1	-1.08792	7.61794e-05	0.000835415	127.991	140.695	140.122	71.827	58.7203	61.6283
ENSG00000168003	SLC3A2	-1.07646	0.000234477	0.00218463	3793.18	7053.44	7227.47	2929.14	2707.09	2933.91
ENSG00000168010	ATG16L2	-0.803615	0.000359081	0.0031255	283.131	327.556	308.504	235.628	149.779	140.432
ENSG00000168056	LTBP3	-0.94215	9.72802e-18	8.68027e-16	4469.01	5506.89	5218.66	2788.11	2690.92	2426.74
ENSG00000168078	PBK	0.719077	6.98811e-05	0.000775723	372.337	295.679	266.114	481.767	460.401	599.108
ENSG00000168137	SETD5	-0.710366	1.13646e-10	4.48244e-09	3432.48	3256.87	3347.62	2112.77	2237.33	1782.17
ENSG00000168209	DDIT4	-1.83127	0.000617129	0.0048541	208.47	699.079	521.631	168.18	136.163	96.9888
ENSG00000168243	GNG4	2.55809	2.79247e-09	8.87124e-08	21.3318	7.69426	20.0174	103.361	77.4428	109.112
ENSG00000168453	HR	-1.88713	2.8099e-06	4.77946e-05	95.0235	68.1492	82.4247	21.0225	28.9347	16.1648
ENSG00000168487	BMP1	-0.808899	1.17756e-13	7.01767e-12	2860.4	3395.37	3226.34	1879.77	1864.58	1665.98
ENSG00000168488	ATXN2L	-0.668978	1.78438e-07	3.93744e-06	2773.13	3719.63	3631.4	2264.3	2204.14	1896.33
ENSG00000168496	FEN1	0.789054	1.3182e-07	3.03789e-06	358.762	375.92	372.089	600.018	594.863	718.323
ENSG00000168497	SDPR	1.95532	3.12137e-07	6.63656e-06	50.4206	23.0828	28.2599	104.237	104.675	188.926
ENSG00000168505	GBX2	2.192	4.04305e-05	0.000491578	6.78739	12.091	14.13	49.0526	39.9979	60.618
ENSG00000168528	SERINC2	0.706912	0.000758403	0.0057788	127.021	154.984	162.494	254.022	241.689	228.328
ENSG00000168542	COL3A1	-2.35766	2.69599e-60	2.31699e-57	35596	34379.1	34536	6623.85	8690.61	5073.73
ENSG00000168546	GFRA2	4.03387	0.00473086	0.025949	0	0	2.35499	12.2631	11.9143	12.1236
ENSG00000168672	FAM84B	1.2807	2.63042e-05	0.000338739	77.5702	104.422	42.3899	205.846	178.714	161.648
ENSG00000168679	SLC16A4	0.859238	0.000351499	0.00308283	113.446	90.1328	104.797	162.925	199.139	198.019
ENSG00000168702	LRP1B	2.92694	0.00200655	0.0129199	2.90888	5.4959	0	27.1541	27.2326	10.103
ENSG00000168769	TET2	-0.807266	4.19011e-05	0.000507193	805.76	647.417	595.813	354.755	517.42	298.039
ENSG00000168779	SHOX2	1.35812	2.01155e-05	0.000267916	43.6332	49.4631	38.8574	128.763	111.484	97.9991
ENSG00000168795	ZBTB5	-0.664452	0.00121216	0.00855378	299.615	386.911	367.379	223.364	267.22	172.761
ENSG00000168824	NSG1	2.18527	8.67229e-05	0.000931338	13.5748	10.9918	9.41997	46.4248	79.1448	29.2987
ENSG00000168874	ATOH8	0.693725	2.88055e-05	0.000367404	250.164	286.886	319.101	464.248	481.677	436.45
ENSG00000168916	ZNF608	-1.02525	1.42887e-09	4.69457e-08	791.216	636.425	644.09	380.158	364.236	272.781
ENSG00000168918	INPP5D	1.6264	5.35893e-05	0.000625043	29.0888	19.7852	21.1949	69.1992	72.3366	75.7725
ENSG00000168994	PXDC1	-0.867622	2.79423e-14	1.81781e-12	2336.8	2264.31	2757.7	1333.18	1289.29	1410.38
ENSG00000169018	FEM1B	-0.610516	1.41033e-07	3.22538e-06	2397.89	2136.81	2061.8	1359.46	1598.21	1362.89
ENSG00000169126	ARMC4	0.984884	6.3077e-05	0.00071378	85.3272	83.5377	97.7322	161.173	194.032	171.751
ENSG00000169169	CPT1C	-0.605466	9.72376e-05	0.00102571	687.466	804.6	933.754	600.018	516.569	475.851
ENSG00000169189	NSMCE1	-1.06059	1.93664e-08	5.18415e-07	389.79	407.796	436.851	204.97	158.29	229.338
ENSG00000169228	RAB24	-0.699586	0.00538102	0.0288277	149.323	205.547	155.429	106.865	114.888	91.9373
ENSG00000169247	SH3TC2	2.21072	0.000421484	0.00356417	4.84814	17.5869	4.70998	52.5564	38.2959	34.3502
ENSG00000169432	SCN9A	-0.84244	4.97604e-06	8.00703e-05	417.909	516.615	438.029	265.41	293.602	205.091
ENSG00000169439	SDC2	-0.949183	1.32171e-19	1.4106e-17	2653.87	2407.2	2617.57	1269.24	1404.18	1303.29
ENSG00000169689	STRA13	0.729807	1.39427e-06	2.56316e-05	346.157	430.879	434.496	672.721	625.499	709.231
ENSG00000169715	MT1E	0.644326	1.46048e-05	0.000203309	1475.77	1445.42	1849.85	2135.54	2232.22	3089.5
ENSG00000169756	LIMS1	-0.637265	3.8346e-08	9.8143e-07	4778.32	4314.28	3923.42	2466.64	3094.31	2808.63
ENSG00000169826	CSGALNACT2	-1.17716	4.2585e-15	2.99728e-13	1038.47	811.195	874.88	375.778	450.189	378.863
ENSG00000169851	PCDH7	-0.905611	0.000204972	0.00194367	272.465	275.894	280.244	138.398	201.692	101.03
ENSG00000169855	ROBO1	-1.0764	3.85738e-13	2.12794e-11	1717.21	1652.07	1673.22	847.033	937.823	604.159
ENSG00000169891	REPS2	-2.0567	0.000779062	0.00589769	21.3318	41.7688	42.3899	9.63533	8.51019	7.0721
ENSG00000169946	ZFPM2	1.64367	4.96276e-07	1.00611e-05	64.965	32.9754	44.7448	150.662	180.416	116.185
ENSG00000169964	TMEM42	-0.737201	0.0103104	0.0481301	117.325	148.389	141.3	84.9661	59.5714	100.02
ENSG00000170004	CHD3	-0.610721	4.6407e-07	9.51515e-06	4838.44	5490.4	5281.07	3586.97	3828.74	2803.58
ENSG00000170006	TMEM154	1.11643	7.28917e-05	0.000803679	91.145	76.9426	52.9873	147.158	181.267	152.555
ENSG00000170049	KCNAB3	-1.17366	0.00139216	0.00959614	75.6309	100.025	64.7623	38.5413	36.5938	31.3193
ENSG00000170089	RP11-423H2.1	0.923162	0.000201307	0.00191629	271.496	206.646	236.677	345.996	331.047	680.942
ENSG00000170113	NIPA1	-0.674937	0.000241161	0.00223112	394.638	408.895	385.041	255.774	288.496	199.029
ENSG00000170153	RNF150	-1.19179	1.36013e-05	0.000191296	351.005	289.084	262.582	141.026	180.416	72.7416
ENSG00000170270	C14orf142	0.94781	0.00239857	0.0149833	89.2057	92.3311	42.3899	135.771	135.312	162.658
ENSG00000170379	FAM115C	1.15506	0.00472374	0.0259274	23.2711	41.7688	38.8574	94.6014	50.2101	85.8755
ENSG00000170390	DCLK2	-0.766363	2.85982e-05	0.000365399	318.038	328.655	362.669	214.605	179.565	199.029
ENSG00000170485	NPAS2	-0.961528	1.70977e-13	9.93555e-12	1205.25	1076.1	1017.36	592.135	580.395	521.315
ENSG00000170498	KISS1	3.9929	2.89833e-49	1.69024e-46	27.1496	19.7852	32.9699	437.97	338.706	493.026
ENSG00000170558	CDH2	-1.23261	8.37602e-25	1.38154e-22	5839.1	5482.71	5606.06	2502.56	2727.52	1971.1
ENSG00000170561	IRX2	-0.920563	4.31559e-05	0.000520068	254.042	234.125	255.517	99.8571	142.971	150.535
ENSG00000170577	SIX2	-6.05266	0.000198278	0.00189449	12.6052	6.59508	14.13	0	0	0
ENSG00000170624	SGCD	3.31032	4.97642e-09	1.4965e-07	12.6052	7.69426	3.53249	79.7105	120.845	39.4017
ENSG00000170892	TSEN34	0.588819	1.38524e-06	2.55012e-05	1016.17	1077.2	1237.55	1556.54	1633.11	1818.54
ENSG00000170893	TRH	-2.01809	1.33261e-25	2.4178e-23	509.054	478.143	666.463	144.53	117.441	146.494
ENSG00000170921	TANC2	-0.744411	6.07452e-07	1.2126e-05	3900.81	3703.14	4015.26	2640.96	2638.16	1653.86
ENSG00000170955	PRKCDBP	-1.5196	1.9323e-25	3.46731e-23	1379.78	1607	1792.15	480.891	536.142	650.633
ENSG00000170961	HAS2	0.792745	0.000209824	0.00198506	170.654	167.075	122.46	261.906	291.9	244.493
ENSG00000171033	PKIA	0.672399	0.000270573	0.00246002	308.342	292.382	222.547	416.071	395.724	503.129
ENSG00000171084	FAM86JP	1.13663	0.00827322	0.0403023	14.5444	47.2647	56.5198	96.3533	85.1019	76.7828
ENSG00000171150	SOCS5	-0.740214	1.63614e-08	4.52057e-07	3300.61	2392.91	2445.66	1566.18	1609.28	1699.32
ENSG00000171174	RBKS	2.21863	0.000776858	0.00588373	3.87851	6.59508	18.8399	20.1466	63.8265	50.515
ENSG00000171189	GRIK1	2.52882	0.00254327	0.0157129	4.84814	3.29754	2.35499	22.7744	21.2755	17.1751
ENSG00000171208	NETO2	1.24783	1.24333e-25	2.30709e-23	1502.92	1297.03	1122.15	3130.61	3023.67	3167.29
ENSG00000171246	NPTX1	-4.3119	1.86454e-102	7.61154e-99	755.34	921.113	768.905	38.5413	46.8061	37.3811
ENSG00000171282	RP11-1055B8.7	-0.759184	1.31382e-05	0.000186227	1082.1	1299.23	1170.43	719.146	879.954	497.068
ENSG00000171298	GAA	-0.600037	2.16719e-05	0.000284928	1041.38	1206.9	1245.79	733.161	897.825	671.85
ENSG00000171303	KCNK3	-0.876176	0.000760138	0.00578931	127.991	157.183	156.607	76.2067	83.3999	80.824
ENSG00000171310	CHST11	-1.16057	3.09499e-08	7.99653e-07	322.886	362.729	363.846	190.079	159.992	118.205
ENSG00000171345	KRT19	2.2877	1.884e-85	5.12732e-82	1060.77	993.659	1262.28	5158.41	5108.67	5921.37
ENSG00000171408	PDE7B	1.1975	6.91052e-05	0.000769726	107.629	71.4467	57.6973	157.669	148.928	239.441
ENSG00000171428	NAT1	1.97177	0.00103234	0.00749536	2.90888	17.5869	16.4849	53.4323	31.4877	58.5974
ENSG00000171557	FGG	-2.64625	3.1258e-05	0.000395056	52.3599	31.8762	30.6149	4.3797	5.10612	9.0927
ENSG00000171621	SPSB1	-0.772887	1.33478e-08	3.7397e-07	1059.8	922.212	1125.69	544.834	623.797	650.633
ENSG00000171724	VAT1L	1.00268	2.3889e-12	1.16443e-10	727.221	708.971	525.163	1348.95	1371.84	1212.36
ENSG00000171790	SLFNL1	-1.89219	3.94258e-05	0.000481514	38.7851	94.5295	75.3597	19.2707	19.5734	17.1751
ENSG00000171798	KNDC1	1.01869	0.00381497	0.0218242	30.0584	58.2565	47.0998	95.4774	91.9101	85.8755
ENSG00000171812	COL8A2	-1.07008	0.00876696	0.0423567	69.8132	104.422	151.897	62.1917	68.9326	23.2369
ENSG00000171848	RRM2	0.682672	1.67949e-06	3.0404e-05	1160.64	896.931	799.52	1440.92	1511.41	1638.71
ENSG00000171951	SCG2	-1.03587	1.40463e-16	1.14566e-14	1248.88	1175.02	1096.25	532.571	593.16	592.036
ENSG00000171992	SYNPO	-0.820801	1.84424e-07	4.04765e-06	1302.21	1613.6	1776.84	840.902	1081.65	731.457
ENSG00000172007	RAB33B	-0.611579	0.00311306	0.0184713	380.094	335.25	251.984	187.451	207.649	239.441
ENSG00000172020	GAP43	0.951337	0.00798506	0.0391321	61.0865	71.4467	29.4374	119.128	85.1019	110.123
ENSG00000172031	EPHX4	1.98153	0.00266872	0.0163603	0.969627	16.4877	15.3074	33.2857	45.955	48.4944
ENSG00000172037	LAMB2	-0.854734	4.94999e-11	2.08859e-09	5810.98	6586.29	6641.08	3988.15	3775.12	2761.15
ENSG00000172061	LRRC15	1.03225	4.86509e-09	1.46572e-07	308.342	318.762	295.552	710.387	694.432	480.903
ENSG00000172159	FRMD3	2.08285	0.0106459	0.0491898	16.4837	1.09918	2.35499	21.0225	39.9979	25.2575
ENSG00000172164	SNTB1	-2.78785	1.03559e-16	8.58386e-15	147.383	284.688	275.534	25.4022	50.2101	26.2678
ENSG00000172197	MBOAT1	1.08242	0.00719921	0.0361155	24.2407	29.6779	31.7924	60.4398	57.0183	63.6489
ENSG00000172292	CERS6	-0.731853	0.00312107	0.0184859	226.893	187.96	214.304	129.639	157.439	90.927
ENSG00000172296	SPTLC3	0.632291	0.000213796	0.00201402	255.982	248.415	230.789	409.94	375.3	354.615
ENSG00000172331	BPGM	-0.622056	6.1209e-05	0.000695534	542.022	575.97	488.661	339.864	380.406	323.296
ENSG00000172346	CSDC2	-0.64029	0.000965233	0.00706686	430.515	430.879	415.656	269.789	342.11	206.101
ENSG00000172375	C2CD2L	-0.623296	0.00178478	0.01178	259.86	316.564	340.296	225.992	193.181	174.782
ENSG00000172432	GTPBP2	-0.918713	1.56489e-07	3.52356e-06	1140.28	1925.76	1938.16	956.526	921.654	766.818
ENSG00000172465	TCEAL1	1.4452	1.86841e-13	1.07427e-11	264.708	170.373	208.417	485.27	588.905	681.953
ENSG00000172548	NIPAL4	-1.6304	4.49475e-14	2.86698e-12	342.278	295.679	380.331	94.6014	132.759	101.03
ENSG00000172572	PDE3A	-1.21756	0.000906886	0.0067098	82.4183	90.1328	71.8273	44.6729	28.0836	32.3296
ENSG00000172594	SMPDL3A	-0.937821	2.93118e-06	4.97023e-05	554.627	425.383	403.881	277.673	260.412	183.875
ENSG00000172765	TMCC1	-0.693116	0.000361363	0.00313533	418.879	404.498	376.799	214.605	314.877	212.163
ENSG00000172893	DHCR7	-0.726305	1.39636e-09	4.60628e-08	1382.69	1445.42	1360.01	861.048	912.293	756.715
ENSG00000172935	MRGPRF	2.09718	4.54387e-28	9.51241e-26	95.9931	105.521	129.525	493.154	450.189	468.779
ENSG00000172985	SH3RF3	-0.748252	4.94653e-06	7.98141e-05	625.41	800.203	850.152	485.27	488.485	378.863
ENSG00000173064	HECTD4	-0.718171	1.49778e-05	0.000208324	1422.44	1585.02	1506.02	1002.07	1099.52	639.52
ENSG00000173207	CKS1B	0.693756	1.7647e-05	0.000239135	460.573	436.374	489.838	700.751	631.456	912.301
ENSG00000173209	AHSA2	-0.634772	0.000378432	0.00326065	676.8	650.715	585.216	519.432	320.834	391.996
ENSG00000173210	ABLIM3	0.665238	0.00267906	0.0163931	170.654	184.662	247.274	376.654	331.898	244.493
ENSG00000173227	SYT12	-2.21261	0.00108876	0.00785416	24.2407	19.7852	49.4548	7.00751	5.10612	8.0824
ENSG00000173391	OLR1	3.95706	4.97146e-06	8.00703e-05	3.87851	2.19836	0	41.1691	30.6367	26.2678
ENSG00000173451	THAP2	0.877816	0.00672722	0.0342742	86.2968	57.1574	43.5674	102.485	127.653	115.174
ENSG00000173517	PEAK1	-0.600275	4.78875e-06	7.75749e-05	1594.07	1454.22	1403.58	918.86	1142.07	874.92
ENSG00000173535	TNFRSF10C	0.850698	0.00966131	0.0457274	45.5725	64.8516	44.7448	86.718	102.973	89.9167
ENSG00000173546	CSPG4	-0.735168	1.03769e-06	1.968e-05	3747.61	4206.56	4459.18	2867.82	2793.05	1793.28
ENSG00000173575	CHD2	-0.587583	2.369e-07	5.14408e-06	2987.42	3037.03	3035.58	2107.51	2201.59	1717.51
ENSG00000173848	NET1	0.825362	4.52096e-12	2.12746e-10	1530.07	1189.31	1356.48	2265.18	2546.25	2413.61
ENSG00000173917	HOXB2	2.41204	3.29353e-20	3.76085e-18	58.1776	36.2729	55.3423	291.688	227.222	279.853
ENSG00000173918	C1QTNF1	1.32152	8.22619e-06	0.000125187	49.451	57.1574	45.9223	114.748	135.312	131.339
ENSG00000173992	CCS	-0.759185	5.44291e-05	0.00063168	535.234	699.079	751.242	491.402	314.026	366.739
ENSG00000174032	SLC25A30	0.741032	0.000183051	0.00176657	155.14	149.488	168.382	277.673	264.667	247.524
ENSG00000174173	TRMT10C	0.673726	0.00109932	0.0079005	324.825	208.844	274.357	384.537	374.449	532.428
ENSG00000174348	PODN	-2.40888	4.03478e-06	6.63483e-05	53.3295	76.9426	85.9572	19.2707	17.8714	3.0309
ENSG00000174371	EXO1	0.796877	0.00345378	0.020053	82.4183	69.2483	91.8447	119.128	146.375	157.607
ENSG00000174373	RALGAPA1	-0.585858	0.00236855	0.0148014	419.849	323.159	332.054	250.519	265.518	200.039
ENSG00000174437	ATP2A2	-0.773148	3.98233e-10	1.41364e-08	7859.8	10344.4	9802.65	5662.07	6011.6	4711.03
ENSG00000174501	ANKRD36C	-0.898347	0.00639998	0.0329982	124.112	131.902	113.04	87.5939	72.3366	37.3811
ENSG00000174669	SLC29A2	-0.683238	0.00370673	0.0213199	182.29	236.324	221.369	141.026	152.332	104.061
ENSG00000174744	BRMS1	0.671959	7.34117e-06	0.000112982	515.842	649.615	757.13	1030.98	959.95	1068.9
ENSG00000174749	C4orf32	-1.29284	2.32405e-05	0.000303596	122.173	146.191	109.507	41.1691	59.5714	53.5459
ENSG00000174804	FZD4	-0.888747	0.000152016	0.00149986	395.608	338.547	247.274	199.714	201.692	128.308
ENSG00000174840	PDE12	1.39772	9.43037e-11	3.8116e-09	146.414	114.315	107.152	280.301	323.387	368.76
ENSG00000174842	GLMN	0.745519	0.000776009	0.00588002	159.019	115.414	135.412	213.729	221.265	253.585
ENSG00000174891	RSRC1	0.742807	0.00120733	0.00852337	199.743	138.497	120.105	239.131	264.667	265.709
ENSG00000175040	CHST2	-0.596231	0.00980376	0.0461608	228.832	191.257	215.482	109.492	148.928	162.658
ENSG00000175066	GK5	-0.952727	1.05555e-05	0.000155	380.094	401.201	282.599	224.24	179.565	145.483
ENSG00000175106	TVP23C	-0.96602	0.00419755	0.0236288	86.2968	102.224	71.8273	43.797	45.104	44.4532
ENSG00000175197	DDIT3	-2.32904	2.53823e-05	0.000327901	202.652	738.649	632.315	120.88	107.228	84.8652
ENSG00000175229	GAL3ST3	-1.16653	0.00150151	0.0101989	63.0258	139.596	98.9097	37.6654	45.104	51.5253
ENSG00000175309	PHYKPL	-0.628647	0.000334911	0.00295609	408.213	535.301	465.111	340.74	306.367	262.678
ENSG00000175356	SCUBE2	1.58747	0.00551045	0.0293286	19.3925	7.69426	16.4849	42.921	63.8265	24.2472
ENSG00000175395	ZNF25	-0.936489	6.74022e-07	1.33407e-05	457.664	445.168	363.846	210.225	261.263	189.936
ENSG00000175414	ARL10	-0.654015	6.76259e-05	0.000757382	908.541	934.303	859.572	578.12	702.091	435.439
ENSG00000175416	CLTB	0.659113	1.16852e-06	2.19067e-05	933.751	1257.46	1312.91	1846.48	1744.59	1938.77
ENSG00000175463	TBC1D10C	-2.65917	0.000178417	0.00172797	41.694	19.7852	34.1474	6.13157	6.80815	2.0206
ENSG00000175548	ALG10B	-1.37683	0.00542233	0.0289729	63.0258	74.7442	48.2773	18.3947	41.6999	11.1133
ENSG00000175643	RMI2	0.695317	0.00306898	0.0182604	114.416	115.414	109.507	210.225	162.545	176.803
ENSG00000175745	NR2F1	-2.35686	7.13866e-51	4.48335e-48	1272.15	1190.41	1037.37	233.876	187.224	263.688
ENSG00000175806	MSRA	0.611984	0.00135384	0.00938721	189.077	234.125	208.417	342.492	279.134	343.502
ENSG00000175832	ETV4	-0.928151	0.00265994	0.0163286	99.8716	176.968	204.884	97.2293	64.6775	90.927
ENSG00000175898	CTD-2369P2.2	-1.03422	3.64324e-05	0.000451028	246.285	266.002	342.651	162.049	91.0591	164.679
ENSG00000175928	LRRN1	0.977782	3.63015e-13	2.01621e-11	873.634	661.706	746.532	1497.86	1627.15	1370.98
ENSG00000176046	NUPR1	-4.83449	2.01469e-10	7.68642e-09	33.937	67.05	77.7147	1.75188	4.2551	0
ENSG00000176261	ZBTB8OS	0.625847	0.0026752	0.0163853	200.713	253.911	163.672	330.229	277.432	347.543
ENSG00000176399	DMRTA1	-3.20771	9.0484e-05	0.000963805	44.6029	31.8762	36.5024	0.875939	11.0633	0
ENSG00000176406	RIMS2	2.21063	2.92924e-05	0.00037223	36.8458	8.79344	5.88748	80.5864	79.1448	82.8446
ENSG00000176422	SPRYD4	1.0108	8.13037e-05	0.000882132	69.8132	108.819	85.9572	180.443	177.863	173.772
ENSG00000176463	SLCO3A1	2.17597	2.51635e-05	0.000325848	14.5444	15.3885	5.88748	59.5639	57.0183	46.4738
ENSG00000176490	DIRAS1	-0.786577	0.00167973	0.0112191	136.717	174.77	183.689	101.609	91.0591	93.9579
ENSG00000176532	PRR15	-1.50571	0.00809995	0.0395763	26.1799	35.1738	49.4548	18.3947	9.36121	11.1133
ENSG00000176641	RNF152	-1.22252	8.1789e-20	8.96331e-18	1316.75	1200.3	1117.44	502.789	580.395	473.831
ENSG00000176658	MYO1D	-0.603488	0.000439893	0.00367794	630.258	536.4	495.726	391.545	405.085	297.028
ENSG00000176692	FOXC2	-0.648903	5.62773e-05	0.000649436	547.839	586.962	743	381.909	432.318	381.893
ENSG00000176842	IRX5	3.61541	1.08731e-05	0.00015895	0.969627	4.39672	2.35499	31.5338	26.3816	35.3605
ENSG00000176890	TYMS	0.943984	1.79833e-08	4.86174e-07	392.699	342.944	310.859	593.011	623.797	800.158
ENSG00000176915	ANKLE2	-0.734846	4.86883e-12	2.27802e-10	3640.95	3396.47	3392.37	2291.46	2088.4	1886.23
ENSG00000176971	FIBIN	-2.24958	1.50784e-21	1.93871e-19	387.851	490.234	407.414	122.631	85.1019	61.6283
ENSG00000177106	EPS8L2	0.713801	4.77018e-09	1.43978e-07	625.41	662.806	718.273	1097.55	1073.14	1118.4
ENSG00000177119	ANO6	-0.763259	2.3898e-08	6.31441e-07	2822.59	2783.12	2543.39	1629.25	1902.03	1267.93
ENSG00000177283	FZD8	-1.62162	2.81204e-20	3.23365e-18	606.017	495.73	631.138	203.218	197.436	161.648
ENSG00000177311	ZBTB38	-0.653952	6.47871e-07	1.28856e-05	2779.92	2272.01	2334.97	1567.06	1798.2	1328.54
ENSG00000177374	HIC1	-0.722397	3.06663e-09	9.63266e-08	1544.62	1998.31	1778.02	1068.65	1077.39	1077.99
ENSG00000177463	NR2C2	-0.817554	0.000996503	0.007261	190.047	295.679	280.244	145.406	178.714	109.112
ENSG00000177685	EFCAB4A	1.5405	0.000155873	0.00153329	16.4837	38.4713	52.9873	120.004	76.5917	115.174
ENSG00000177700	POLR2L	0.731633	2.89085e-08	7.52866e-07	2465.76	2123.62	2980.24	4208.01	3695.13	4665.57
ENSG00000177932	ZNF354C	-1.5751	0.000731694	0.00560668	60.1169	41.7688	56.5198	15.7669	22.1265	15.1545
ENSG00000177971	IMP3	0.805733	4.88915e-08	1.22072e-06	412.092	522.111	525.163	790.973	824.638	933.517
ENSG00000178033	FAM26E	0.79627	0.00614112	0.0319155	104.72	93.4303	71.8273	107.741	179.565	182.864
ENSG00000178038	ALS2CL	1.67963	4.02457e-05	0.000490799	25.2103	15.3885	49.4548	96.3533	94.4631	95.9785
ENSG00000178425	NT5DC1	0.741614	9.8204e-06	0.000145779	238.528	252.811	220.192	404.684	391.469	394.017
ENSG00000178538	CA8	7.06977	2.8351e-07	6.0994e-06	0	0	0	28.0301	30.6367	21.2163
ENSG00000178573	MAF	-1.17562	0.000377197	0.00325198	175.503	145.092	105.975	63.0676	85.953	39.4017
ENSG00000178607	ERN1	-1.11761	1.4185e-07	3.23954e-06	266.648	300.076	253.162	138.398	132.759	106.082
ENSG00000178695	KCTD12	2.28757	2.72697e-06	4.66268e-05	21.3318	6.59508	12.9525	60.4398	66.3795	74.7622
ENSG00000179041	RRS1	0.782492	2.79444e-06	4.75812e-05	275.374	341.845	333.231	477.387	546.354	610.221
ENSG00000179046	TRIML2	0.839087	0.000106983	0.0011134	139.626	151.687	183.689	304.827	228.924	315.214
ENSG00000179094	PER1	-0.768338	3.34426e-05	0.000418455	625.41	610.045	581.683	466	319.132	280.863
ENSG00000179163	FUCA1	0.643014	0.0028276	0.0171095	127.021	133.001	135.412	218.109	194.032	205.091
ENSG00000179361	ARID3B	-0.669498	0.0106146	0.0491009	193.925	145.092	127.17	103.361	95.3142	94.9682
ENSG00000179743	RP11-169K16.9	1.35335	0.00117934	0.00838376	36.8458	20.8844	23.5499	54.3082	81.6979	72.7416
ENSG00000179772	FOXS1	-2.07871	2.89102e-05	0.000368233	50.4206	45.0664	78.8922	8.75939	14.4673	18.1854
ENSG00000179841	AKAP5	-1.0498	0.0017302	0.0114707	176.472	92.3311	105.975	49.9285	75.7407	55.5665
ENSG00000179954	SSC5D	-1.23015	9.80764e-13	5.03613e-11	1138.34	1323.41	1169.25	581.624	603.373	360.677
ENSG00000180176	TH	1.74998	0.00613536	0.0318957	7.75702	7.69426	11.775	20.1466	29.7857	41.4223
ENSG00000180263	FGD6	-0.699986	0.00273325	0.0166348	403.365	283.588	230.789	195.334	215.308	154.576
ENSG00000180332	KCTD4	3.97846	0.000669794	0.00519329	0	1.09918	2.35499	18.3947	14.4673	19.1957
ENSG00000180447	GAS1	1.94475	0.00147306	0.0100534	13.5748	4.39672	9.41997	37.6654	33.1898	35.3605
ENSG00000180573	HIST1H2AC	0.977571	0.00272689	0.0166209	98.902	42.868	82.4247	167.304	110.633	164.679
ENSG00000180672	AC007362.1	-0.645119	4.3067e-05	0.00051938	600.199	513.317	637.025	380.158	332.749	407.151
ENSG00000180730	SHISA2	-0.864885	2.81038e-12	1.35771e-10	1119.92	1113.47	992.629	591.259	577.842	603.149
ENSG00000180739	S1PR5	2.56452	0.00273026	0.0166306	0	8.79344	4.70998	28.0301	15.3183	35.3605
ENSG00000180914	OXTR	0.630937	4.31391e-09	1.31421e-07	4641.61	3773.49	3882.2	6105.3	6789.43	6151.72
ENSG00000180921	FAM83H	1.53263	8.45455e-05	0.000912454	25.2103	27.4795	24.7274	63.9436	84.2509	75.7725
ENSG00000181444	ZNF467	-2.17507	1.28586e-08	3.62638e-07	78.5398	120.91	117.75	20.1466	31.4877	18.1854
ENSG00000181449	SOX2	5.13809	0.00138303	0.00956115	0	1.09918	0	27.1541	2.55306	11.1133
ENSG00000181458	TMEM45A	-0.863186	1.18957e-05	0.000171444	389.79	391.308	323.811	212.853	233.179	160.638
ENSG00000181541	MAB21L2	-0.591793	2.32395e-06	4.05425e-05	969.627	881.542	1011.47	632.428	619.542	647.602
ENSG00000181610	MRPS23	0.610983	1.74221e-05	0.000236874	579.837	537.499	646.445	883.823	799.107	1011.31
ENSG00000181634	TNFSF15	-3.10146	9.71576e-32	2.55885e-29	404.335	473.747	295.552	61.3157	42.551	32.3296
ENSG00000181852	RNF41	-0.648185	0.000111277	0.00114784	1175.19	1956.54	1776.84	1053.75	1172.7	903.208
ENSG00000181924	COA4	0.612054	1.21838e-05	0.000174823	461.543	500.127	536.938	695.496	772.726	821.374
ENSG00000181982	CCDC149	-0.597578	0.000423754	0.00358151	491.601	451.763	598.168	381.909	309.771	326.327
ENSG00000182095	TNRC18	-0.587432	9.94782e-06	0.00014687	2533.64	2957.89	3173.35	2071.6	2120.74	1571.02
ENSG00000182158	CREB3L2	-0.641395	1.86367e-08	4.99932e-07	7867.56	7322.74	7004.92	4829.93	5366.53	4031.1
ENSG00000182175	RGMA	-2.06936	0.00170243	0.0113365	31.0281	26.3803	32.9699	11.3872	5.95714	4.0412
ENSG00000182179	UBA7	-2.05133	8.23892e-17	6.89914e-15	576.928	455.061	533.406	165.553	142.12	68.7004
ENSG00000182199	SHMT2	-0.945481	2.76331e-10	1.01856e-08	2991.3	4439.59	4949.02	2049.7	2277.33	2099.4
ENSG00000182263	FIGN	-0.677561	0.000967691	0.00707632	624.44	381.415	418.011	336.361	304.665	249.544
ENSG00000182287	AP1S2	0.588763	3.06313e-05	0.000387735	1107.31	962.882	768.905	1418.15	1326.74	1529.59
ENSG00000182379	NXPH4	-2.18705	7.19408e-11	2.96647e-09	106.659	240.72	183.689	36.7894	45.104	34.3502
ENSG00000182481	KPNA2	0.642939	7.6452e-10	2.60623e-08	2728.53	2450.07	2528.08	3866.4	3756.4	4415.01
ENSG00000182492	BGN	-1.99176	2.84211e-88	9.28177e-85	34235.6	34828.6	39801.7	9004.65	9920.33	8445.1
ENSG00000182551	ADI1	0.765958	1.33104e-10	5.17491e-09	1029.74	894.733	949.062	1523.26	1582.04	1784.19
ENSG00000182552	RWDD4	0.658912	0.000166218	0.00162331	348.096	349.539	275.534	487.898	450.189	601.129
ENSG00000182670	TTC3	-0.645209	5.63158e-08	1.387e-06	12814.6	11032.5	9643.69	6841.09	8000.43	6573.01
ENSG00000182742	HOXB4	3.03812	2.26483e-10	8.4822e-09	11.6355	8.79344	7.06498	70.0751	74.0387	83.8549
ENSG00000182798	MAGEB17	-3.74771	9.16691e-05	0.000974521	31.0281	16.4877	28.2599	0	0.851019	5.0515
ENSG00000182909	LENG9	-0.845698	0.0105265	0.0488178	77.5702	131.902	147.187	58.6879	83.3999	55.5665
ENSG00000182916	TCEAL7	1.08745	3.17352e-10	1.15157e-08	223.984	224.233	246.097	426.582	490.187	558.696
ENSG00000183010	PYCR1	-1.05937	1.34671e-13	7.96752e-12	1904.35	2400.61	2824.81	1066.02	1273.12	1080.01
ENSG00000183023	SLC8A1	-0.830626	4.33355e-09	1.31774e-07	797.034	691.384	731.225	435.342	431.467	380.883
ENSG00000183044	ABAT	1.3911	1.17671e-08	3.35917e-07	110.538	95.6287	70.6498	242.635	273.177	212.163
ENSG00000183049	CAMK1D	-1.20446	2.63263e-10	9.74776e-09	451.846	438.573	402.704	168.18	230.626	161.648
ENSG00000183072	NKX2-5	5.62157	2.43321e-30	5.67599e-28	0.969627	7.69426	5.88748	197.962	195.734	301.069
ENSG00000183087	GAS6	1.10813	1.95853e-29	4.32173e-27	4471.92	4463.77	5198.64	10011.1	10689.7	9762.53
ENSG00000183098	GPC6	-1.8158	1.06342e-15	7.85731e-14	729.16	688.087	671.173	151.537	297.006	143.463
ENSG00000183161	FANCF	0.682553	0.00672436	0.0342703	114.416	138.497	82.4247	180.443	178.714	179.833
ENSG00000183281	PLGLB1	3.14648	0.00681127	0.0345484	0.969627	2.19836	1.1775	16.6428	8.51019	13.1339
ENSG00000183458	RP11-958N24.1	-1.30829	3.51618e-07	7.39892e-06	243.376	438.573	480.418	176.94	177.863	113.154
ENSG00000183496	MEX3B	-1.35822	1.77517e-23	2.70905e-21	1626.07	1313.52	1686.17	578.12	664.646	560.717
ENSG00000183578	TNFAIP8L3	-1.66996	0.00146129	0.00999641	31.9977	50.5623	42.3899	11.3872	12.7653	15.1545
ENSG00000183715	OPCML	-1.8313	1.37542e-15	1.00264e-13	259.86	312.167	242.564	83.2142	75.7407	69.7107
ENSG00000183775	KCTD16	-2.15732	0.000593654	0.00470343	27.1496	53.8598	29.4374	10.5113	4.2551	10.103
ENSG00000183780	SLC35F3	2.50361	6.54512e-07	1.30018e-05	8.72665	13.1902	11.775	56.0601	47.6571	86.8858
ENSG00000183801	OLFML1	1.59169	0.0037353	0.0214346	7.75702	15.3885	18.8399	42.0451	51.9122	31.3193
ENSG00000183807	FAM162B	1.55881	0.000192525	0.001846	25.2103	19.7852	20.0174	62.1917	67.2305	62.6386
ENSG00000183840	GPR39	1.78694	0.000444589	0.00370393	15.514	18.6861	8.24247	47.3007	55.3163	44.4532
ENSG00000183876	ARSI	1.00239	3.56926e-10	1.28375e-08	367.489	562.78	498.081	913.605	1013.56	930.486
ENSG00000183943	PRKX	0.66354	3.77052e-05	0.000465022	379.124	319.861	382.686	540.454	651.881	520.305
ENSG00000184005	ST6GALNAC3	-1.24969	0.00301912	0.0180187	51.3903	53.8598	65.9398	21.8985	23.8285	26.2678
ENSG00000184058	TBX1	3.62655	1.09985e-34	3.38858e-32	41.694	20.8844	16.4849	300.447	368.491	323.296
ENSG00000184194	GPR173	-0.606315	0.000470112	0.00387173	399.486	400.102	388.574	301.323	237.434	241.462
ENSG00000184205	TSPYL2	-0.731821	1.40554e-05	0.000196499	710.737	1017.84	906.672	631.552	456.146	498.078
ENSG00000184216	IRAK1	-1.53697	3.62584e-30	8.33893e-28	1917.92	2342.35	2722.37	760.315	817.83	827.436
ENSG00000184292	TACSTD2	1.21442	0.00845855	0.041046	17.4533	29.6779	18.8399	42.0451	55.3163	55.5665
ENSG00000184319	RPL23AP82	0.628257	2.05706e-05	0.000273532	396.578	409.994	377.976	663.962	552.312	615.273
ENSG00000184384	MAML2	-0.812215	4.05386e-10	1.42356e-08	1042.35	987.064	985.564	580.748	622.095	513.232
ENSG00000184402	SS18L1	-0.603516	0.000211951	0.00199939	514.872	463.854	442.739	275.921	324.238	336.43
ENSG00000184470	TXNRD2	1.03356	1.64742e-05	0.0002253	90.1753	123.108	162.494	246.139	246.796	273.791
ENSG00000184515	BEX5	6.56578	6.41903e-06	0.000100495	0	0	0	21.8985	21.2755	13.1339
ENSG00000184557	SOCS3	0.848861	4.71944e-07	9.63297e-06	903.693	553.987	732.403	1485.59	1347.16	1113.35
ENSG00000184575	XPOT	-0.667185	1.1992e-08	3.41741e-07	4089.89	5384.88	4574.57	2826.66	3192.17	2826.82
ENSG00000184584	TMEM173	-0.940508	3.86938e-15	2.7352e-13	1237.24	1389.36	1275.23	708.635	679.964	643.561
ENSG00000184588	PDE4B	0.597938	0.00612468	0.0318503	232.711	158.282	154.252	281.176	248.498	298.039
ENSG00000184602	SNN	0.599995	0.00037686	0.00325079	321.916	355.035	397.994	494.906	639.967	492.016
ENSG00000184678	HIST2H2BE	1.36265	3.78984e-05	0.000466699	36.8458	37.3721	55.3423	93.7255	119.143	119.215
ENSG00000184702	2021-09-05	-1.45412	2.23333e-10	8.38347e-09	311.25	512.218	619.363	157.669	179.565	188.926
ENSG00000184752	NDUFA12	0.681715	1.17857e-05	0.000170158	542.991	574.871	631.138	833.018	826.34	1146.69
ENSG00000184785	SMIM10	2.26782	8.86086e-09	2.56087e-07	24.2407	16.4877	16.4849	100.733	82.5489	93.9579
ENSG00000184809	C21orf88	1.95933	0.00169837	0.0113241	5.81776	10.9918	8.24247	38.5413	28.0836	30.309
ENSG00000184905	TCEAL2	2.0229	3.12935e-06	5.25171e-05	16.4837	14.2893	23.5499	61.3157	68.9326	89.9167
ENSG00000184922	FMNL1	0.801285	0.00438707	0.0244788	63.0258	70.3475	74.1822	110.368	121.696	129.318
ENSG00000184985	SORCS2	1.29798	6.1896e-09	1.8343e-07	123.143	141.794	201.352	358.259	456.997	327.337
ENSG00000184988	TMEM106A	-1.04516	0.000624685	0.00490408	91.145	137.398	118.927	55.1842	54.4652	58.5974
ENSG00000185022	MAFF	-0.620099	0.000239325	0.00221813	755.34	779.319	1084.47	641.187	583.799	476.862
ENSG00000185088	RPS27L	0.677852	8.64406e-08	2.06057e-06	2912.76	2440.18	2382.07	3799.82	3723.21	4856.51
ENSG00000185112	FAM43A	-0.72517	2.1309e-05	0.000281289	456.694	548.491	587.571	280.301	365.938	316.224
ENSG00000185128	TBC1D3F	-0.712521	1.76457e-05	0.000239135	395.608	415.49	430.964	262.782	230.626	264.699
ENSG00000185164	NOMO2	-0.729727	2.73578e-05	0.000351199	1975.13	2069.76	1577.84	1009.08	1511.41	868.858
ENSG00000185215	TNFAIP2	0.994669	9.76575e-11	3.92771e-09	370.398	472.647	370.911	861.048	839.105	717.313
ENSG00000185274	WBSCR17	1.59611	0.00188544	0.0123141	22.3014	9.89262	14.13	46.4248	39.1469	55.5665
ENSG00000185275	CD24P4	1.27874	3.60514e-08	9.25602e-07	97.9324	100.025	114.217	288.184	265.518	202.06
ENSG00000185298	CCDC137	0.668521	5.10831e-05	0.000599236	303.493	374.82	438.029	561.477	617.84	592.036
ENSG00000185344	ATP6V0A2	-0.637175	0.000204945	0.00194367	710.737	784.815	578.151	473.007	503.803	355.626
ENSG00000185483	ROR1	-2.77279	5.73239e-17	4.87522e-15	119.264	192.357	173.092	23.6504	22.9775	24.2472
ENSG00000185504	C17orf70	-1.11199	8.126e-21	9.68536e-19	2325.17	2744.65	2916.66	1227.19	1319.93	1145.68
ENSG00000185565	LSAMP	0.76507	0.00383714	0.0218956	103.75	93.4303	116.572	190.955	212.755	128.308
ENSG00000185608	MRPL40	0.625927	8.51369e-06	0.000128247	451.846	435.275	501.613	670.093	702.942	769.849
ENSG00000185614	FAM212A	-1.40574	3.43592e-09	1.07071e-07	209.44	224.233	302.616	85.842	91.9101	100.02
ENSG00000185624	P4HB	-0.764507	7.28402e-14	4.47146e-12	19501.1	20660.2	23374.5	12224.6	13562.7	11610.4
ENSG00000185633	NDUFA4L2	-2.03978	0.000901701	0.00668052	22.3014	62.6533	30.6149	7.88345	11.0633	9.0927
ENSG00000185652	NTF3	2.65463	1.40698e-06	2.57852e-05	16.4837	5.4959	7.06498	86.718	50.2101	48.4944
ENSG00000185658	BRWD1	-0.640047	1.09483e-05	0.00015962	1079.2	854.063	857.217	648.195	610.181	532.428
ENSG00000185684	EP400NL	-0.622552	0.00132781	0.00922634	387.851	441.87	357.959	319.718	216.159	235.4
ENSG00000185697	MYBL1	0.622568	5.436e-05	0.000631326	2456.07	1600.41	1504.84	2963.3	2786.24	2817.73
ENSG00000185742	C11orf87	-1.2729	0.00223238	0.0141125	91.145	91.2319	42.3899	36.7894	28.0836	28.2884
ENSG00000185745	IFIT1	1.74416	2.33755e-10	8.71456e-09	63.9954	41.7688	58.8748	182.195	168.502	202.06
ENSG00000185760	KCNQ5	-2.00434	0.00122028	0.0085999	42.6636	42.868	42.3899	19.2707	2.55306	10.103
ENSG00000185761	ADAMTSL5	0.749871	0.000889623	0.00660603	117.325	113.216	115.395	212.853	182.969	185.895
ENSG00000185800	DMWD	-0.684751	9.19742e-08	2.18292e-06	1123.8	1260.76	1302.31	807.616	805.915	677.911
ENSG00000185880	TRIM69	0.909398	4.6166e-05	0.000549851	107.629	168.175	137.767	249.643	250.2	275.812
ENSG00000185920	PTCH1	-0.904502	1.37066e-06	2.52898e-05	588.564	544.094	498.081	330.229	327.642	212.163
ENSG00000185928	PAGR1	-0.78379	0.00939076	0.0447582	102.781	117.612	137.767	84.9661	69.7836	52.5356
ENSG00000186056	MATN1-AS1	-2.29126	0.000433595	0.0036388	39.7547	30.777	34.1474	4.3797	12.7653	4.0412
ENSG00000186076	RP11-887P2.3	0.896836	0.000353492	0.00308709	102.781	103.323	122.46	196.21	254.455	159.627
ENSG00000186205	2021-03-01	4.04469	6.83408e-06	0.000106555	0	1.09918	5.88748	37.6654	17.0204	55.5665
ENSG00000186297	GABRA5	2.53102	4.95014e-16	3.83085e-14	47.5117	38.4713	20.0174	223.364	219.563	174.782
ENSG00000186310	NAP1L3	0.618788	0.00258267	0.0159261	532.325	345.143	279.067	526.439	634.86	618.304
ENSG00000186340	THBS2	-0.83025	3.80992e-10	1.35539e-08	30014.8	27806	29676.4	16752.3	19841.5	12614.6
ENSG00000186462	NAP1L2	2.21902	0.00242668	0.0151224	9.69627	10.9918	0	32.4098	34.8918	30.309
ENSG00000186469	GNG2	1.01097	0.000431946	0.00362822	109.568	94.5295	58.8748	213.729	176.161	141.442
ENSG00000186480	INSIG1	-1.56595	5.14568e-23	7.63853e-21	1481.59	1217.89	1372.96	429.21	571.034	373.811
ENSG00000186493	C5orf38	-0.821405	0.00172428	0.0114363	134.778	160.48	164.849	72.703	86.804	101.03
ENSG00000186567	CEACAM19	-0.820951	1.96189e-05	0.000262804	373.307	518.813	459.223	307.455	233.179	223.276
ENSG00000186815	TPCN1	-0.860362	6.52052e-10	2.2558e-08	1544.62	1748.8	1734.45	942.511	1075.69	748.632
ENSG00000186854	TRABD2A	-0.59609	0.00786128	0.0386414	195.865	255.01	247.274	127.011	178.714	155.586
ENSG00000186866	POFUT2	-0.595879	3.09391e-07	6.58676e-06	1981.92	2150	2411.51	1476.83	1528.43	1321.47
ENSG00000187123	LYPD6	1.27248	9.38807e-05	0.00099544	39.7547	46.1656	51.8098	95.4774	136.163	100.02
ENSG00000187134	AKR1C1	1.2147	0.00571064	0.0301289	15.514	31.8762	38.8574	52.5564	64.6775	81.8343
ENSG00000187210	GCNT1	0.85907	0.000359919	0.00312945	116.355	147.29	97.7322	184.823	246.796	224.287
ENSG00000187243	MAGED4B	-3.05354	0.0027948	0.01694	310.281	49.4631	28.2599	20.1466	14.4673	12.1236
ENSG00000187479	C11orf96	-1.00615	0.0052638	0.0283391	62.0562	107.72	87.1347	49.9285	38.2959	39.4017
ENSG00000187498	COL4A1	-1.51347	1.56228e-30	3.75154e-28	43181.4	40326.7	42641.8	14672	18035.7	11476
ENSG00000187605	TET3	-1.28719	6.65206e-13	3.54972e-11	672.921	888.137	672.35	345.12	330.196	238.431
ENSG00000187634	SAMD11	-2.03609	2.5106e-13	1.42346e-11	220.105	253.911	277.889	74.4548	36.5938	72.7416
ENSG00000187688	TRPV2	1.56275	1.4381e-06	2.6314e-05	31.9977	50.5623	44.7448	142.778	103.824	128.308
ENSG00000187792	ZNF70	-0.66951	0.00450503	0.0250126	184.229	260.506	273.179	164.677	165.098	120.226
ENSG00000187800	PEAR1	-0.683364	3.74397e-07	7.83787e-06	3025.24	3887.8	3916.35	2439.49	2439.87	1860.97
ENSG00000187801	ZFP69B	-1.24568	0.00675519	0.0343524	42.6636	171.472	88.3122	26.2782	59.5714	41.4223
ENSG00000187840	EIF4EBP1	-0.58881	0.000250463	0.00230412	1460.26	2169.78	2518.66	1286.75	1347.16	1452.81
ENSG00000187957	DNER	-1.96753	7.59858e-23	1.10783e-20	354.884	383.614	359.136	92.8496	84.2509	104.061
ENSG00000188015	S100A3	1.06203	9.2693e-05	0.000983486	61.0865	86.8352	77.7147	158.545	136.163	175.792
ENSG00000188171	ZNF626	-6.02189	2.82698e-05	0.000361769	10.6659	32.9754	20.0174	0.875939	0	0
ENSG00000188177	ZC3H6	-0.605201	0.00234569	0.0146754	291.858	292.382	235.499	172.56	195.734	170.741
ENSG00000188229	TUBB4B	0.596995	4.41452e-08	1.1107e-06	5279.62	5371.69	5919.27	7894.84	7607.26	9562.49
ENSG00000188486	H2AFX	0.897668	2.2885e-12	1.12557e-10	1097.62	1309.12	1348.23	2269.56	2070.53	2654.06
ENSG00000188677	PARVB	0.61949	6.79316e-05	0.000759763	335.491	414.391	423.899	556.221	599.969	645.582
ENSG00000189057	FAM111B	1.41174	0.000217743	0.00204576	68.8435	80.2401	21.1949	134.895	123.398	197.009
ENSG00000189143	CLDN4	1.14952	2.06168e-06	3.62771e-05	77.5702	102.224	116.572	199.714	213.606	242.472
ENSG00000189159	HN1	0.875277	8.0217e-15	5.4806e-13	1616.37	1598.21	1681.46	2734.68	2849.21	3398.65
ENSG00000189171	S100A13	0.751719	4.31492e-06	7.03879e-05	319.007	408.895	422.721	603.522	599.969	732.468
ENSG00000189184	PCDH18	-0.840138	1.58597e-09	5.17945e-08	1105.38	884.84	957.304	525.564	601.671	519.294
ENSG00000189241	TSPYL1	0.600205	1.17299e-05	0.000169776	884.3	749.641	653.51	1131.71	1110.58	1229.54
ENSG00000189292	FAM150B	2.1479	0.00339806	0.0198388	11.6355	7.69426	1.1775	44.6729	20.4245	27.2781
ENSG00000196083	IL1RAP	-0.70635	0.00343784	0.0199845	211.379	184.662	173.092	93.7255	136.163	119.215
ENSG00000196116	TDRD7	0.671695	0.00125102	0.00876359	136.717	140.695	144.832	231.248	230.626	210.142
ENSG00000196123	KIAA0895L	-0.650242	0.00014167	0.00141229	462.512	529.805	562.843	384.537	325.94	278.843
ENSG00000196154	S100A4	1.62192	1.2932e-29	2.89269e-27	311.25	287.985	363.846	973.168	1050.16	937.559
ENSG00000196159	FAT4	-0.866725	4.41585e-07	9.10434e-06	1414.69	1260.76	1146.88	717.394	873.146	504.14
ENSG00000196227	FAM217B	0.829073	5.61429e-06	8.90056e-05	184.229	178.067	206.062	346.872	345.514	316.224
ENSG00000196275	GTF2IRD2	1.04182	0.00265941	0.0163286	46.5421	83.5377	61.2298	190.955	97.8672	104.061
ENSG00000196365	LONP1	-0.617812	1.5439e-05	0.000213272	2013.92	2831.49	3138.03	1791.3	1737.78	1671.04
ENSG00000196405	EVL	-0.630282	2.05461e-08	5.48199e-07	1555.28	1698.23	1509.55	1077.41	1015.27	984.032
ENSG00000196418	ZNF124	0.982518	0.00653151	0.0334755	33.937	48.3639	40.0349	98.1052	72.3366	70.721
ENSG00000196440	ARMCX4	-0.616543	0.00692941	0.0350528	428.575	440.771	370.911	320.594	323.387	163.669
ENSG00000196526	AFAP1	-1.04102	8.31613e-18	7.50244e-16	8743.13	8026.21	8742.91	4191.37	4809.96	3394.61
ENSG00000196549	MME	0.958342	3.65655e-10	1.30652e-08	1690.06	1714.72	1699.13	3045.64	4306.16	2563.13
ENSG00000196557	CACNA1H	-3.45389	7.75838e-21	9.31519e-19	153.201	168.175	214.304	7.88345	24.6796	16.1648
ENSG00000196562	SULF2	1.33229	1.48061e-19	1.56993e-17	438.272	396.804	531.051	1094.05	1282.49	1059.8
ENSG00000196628	TCF4	-0.592521	6.55626e-05	0.000738929	1400.14	1099.18	954.949	788.345	786.342	717.313
ENSG00000196636	ACN9	0.67225	0.00288049	0.0173819	122.173	124.207	121.282	190.079	219.563	175.792
ENSG00000196639	HRH1	-0.798459	6.59371e-06	0.000103032	569.171	469.35	541.648	315.338	350.62	241.462
ENSG00000196656	AC004057.1	1.09911	2.40699e-05	0.000313177	94.0539	136.298	117.75	273.293	171.055	301.069
ENSG00000196693	ZNF33B	0.784135	0.000395706	0.0033883	127.991	146.191	178.979	227.744	247.647	304.1
ENSG00000196730	DAPK1	1.05282	5.1019e-06	8.19164e-05	105.689	123.108	96.5547	227.744	251.902	194.988
ENSG00000196739	COL27A1	-1.01993	7.13231e-13	3.7936e-11	923.085	923.311	878.412	509.797	445.934	386.945
ENSG00000196743	GM2A	0.71509	8.43417e-06	0.000127402	717.524	480.342	492.193	923.24	927.611	927.456
ENSG00000196754	S100A2	1.28687	0.000335362	0.00295816	31.9977	29.6779	56.5198	93.7255	95.3142	97.9991
ENSG00000196839	ADA	-0.924201	8.09931e-13	4.2389e-11	1754.06	1741.1	2170.13	890.83	1077.39	1016.36
ENSG00000196867	ZFP28	0.739162	0.00428737	0.0240496	78.5398	108.819	96.5547	136.647	165.949	170.741
ENSG00000196872	KIAA1211L	4.02398	0.00530368	0.028504	0.969627	1.09918	0	6.13157	15.3183	13.1339
ENSG00000196935	SRGAP1	-1.11213	2.99861e-08	7.75979e-07	336.461	291.283	330.876	128.763	171.055	143.463
ENSG00000196967	ZNF585A	1.26034	0.000268748	0.00244614	48.4814	31.8762	35.3249	98.1052	91.0591	88.9064
ENSG00000197046	SIGLEC15	-1.82659	0.00580051	0.030534	27.1496	25.2811	40.0349	8.75939	3.40408	14.1442
ENSG00000197063	MAFG	-0.858257	6.86236e-11	2.83685e-09	1286.7	1356.39	1538.99	865.428	750.599	689.025
ENSG00000197081	IGF2R	-0.913179	0.000599953	0.00474526	5083.76	6257.63	6245.44	3459.08	3818.52	2060
ENSG00000197119	SLC25A29	-0.75341	1.60956e-05	0.000220675	577.898	914.518	874.88	495.782	477.422	429.378
ENSG00000197183	C20orf112	-0.804655	5.63634e-12	2.6221e-10	1433.11	1397.06	1388.27	875.939	753.152	786.013
ENSG00000197261	C6orf141	2.54074	0.0103857	0.0483727	4.84814	0	3.53249	17.5188	19.5734	12.1236
ENSG00000197299	BLM	1.04618	0.000262287	0.00240072	82.4183	67.05	57.6973	144.53	118.292	166.7
ENSG00000197321	SVIL	-1.9653	5.36479e-59	4.38009e-56	2044.94	2030.19	1905.19	557.097	522.526	450.594
ENSG00000197329	PELI1	-0.680184	0.000100921	0.00105977	558.505	455.061	401.526	282.052	283.389	319.255
ENSG00000197557	TTC30A	0.975764	0.00138661	0.0095738	63.9954	78.0418	43.5674	119.128	123.398	123.257
ENSG00000197558	SSPO	-3.9808	1.33638e-05	0.00018877	48.4814	24.182	14.13	1.75188	0.851019	3.0309
ENSG00000197562	RAB40C	-0.626129	6.76009e-05	0.000757382	503.237	570.474	612.298	381.909	323.387	386.945
ENSG00000197565	COL4A6	1.13039	8.3269e-08	1.99078e-06	346.157	346.242	210.772	762.067	726.771	489.996
ENSG00000197594	ENPP1	-0.921642	5.24922e-09	1.56986e-07	985.141	837.575	883.122	480.891	563.375	382.904
ENSG00000197614	MFAP5	2.99743	8.56098e-05	0.000922113	44.6029	24.182	4.70998	208.474	158.29	223.276
ENSG00000197653	DNAH10	-1.33987	0.000287093	0.00259432	90.1753	98.9262	101.265	28.906	57.0183	28.2884
ENSG00000197724	PHF2	-0.685619	1.6437e-08	4.53379e-07	1282.82	1292.64	1236.37	748.052	876.55	744.591
ENSG00000197728	RPS26	0.730987	3.90104e-09	1.19962e-07	3598.29	3481.1	3901.04	5235.49	5680.55	7310.53
ENSG00000197746	PSAP	-0.811899	1.8792e-15	1.35178e-13	22978.2	23995.1	24630.9	13801.3	15079.2	11904.4
ENSG00000197747	S100A10	0.605767	4.14964e-07	8.59891e-06	4117.04	3386.57	3437.11	5356.37	4943.57	6354.79
ENSG00000197763	TXNRD3	0.709239	0.00171476	0.0113869	127.991	154.984	214.304	261.03	297.857	251.565
ENSG00000197852	FAM212B	1.35001	8.00835e-08	1.92024e-06	96.9627	89.0336	74.1822	267.161	217.01	179.833
ENSG00000197872	FAM49A	1.2353	2.3876e-05	0.000310902	57.208	74.7442	49.4548	120.88	148.077	158.617
ENSG00000197956	S100A6	-8.69027	1.11179e-40	4.77747e-38	5215.63	4804.52	6390.27	9.63533	4.2551	26.2678
ENSG00000197959	DNM3	-1.17753	0.00435606	0.024368	72.7221	82.4385	70.6498	44.6729	17.0204	38.3914
ENSG00000197969	VPS13A	-0.73661	7.75627e-06	0.000118366	1430.2	1159.63	984.387	750.68	821.234	572.84
ENSG00000198075	SULT1C4	-1.94945	1.28728e-10	5.01672e-09	249.194	220.935	177.802	75.3308	60.4224	31.3193
ENSG00000198108	CHSY3	-1.53449	1.02691e-16	8.55528e-15	486.753	480.342	433.319	131.391	178.714	173.772
ENSG00000198121	LPAR1	-0.723299	2.81965e-11	1.21165e-09	1519.41	1652.07	1595.51	967.037	976.97	942.61
ENSG00000198130	HIBCH	0.684058	0.000168639	0.001644	258.891	222.034	211.949	339.864	358.279	417.254
ENSG00000198168	SVIP	0.791786	0.0032582	0.0191516	132.839	112.116	77.7147	152.413	182.118	226.307
ENSG00000198198	SZT2	-0.710267	0.000452348	0.00375325	790.246	1055.21	951.417	708.635	639.967	358.657
ENSG00000198380	GFPT1	-0.586368	2.60729e-09	8.31532e-08	3918.26	4369.24	3915.17	2649.72	2851.77	2624.76
ENSG00000198464	ZNF480	0.651821	0.00415849	0.0234475	197.804	172.571	121.282	249.643	291.9	232.369
ENSG00000198513	ATL1	0.846943	0.00625979	0.0323776	52.3599	54.959	83.6022	103.361	127.653	111.133
ENSG00000198521	ZNF43	0.885069	0.00600722	0.0313392	110.538	87.9344	54.1648	120.004	132.759	216.204
ENSG00000198542	ITGBL1	-1.0512	1.95785e-06	3.47121e-05	328.704	252.811	241.387	135.771	148.077	113.154
ENSG00000198720	ANKRD13B	-1.55367	1.98185e-05	0.000264932	84.3576	81.3393	120.105	30.6579	39.9979	26.2678
ENSG00000198721	ECI2	0.648581	1.54642e-05	0.000213272	472.209	396.804	478.063	664.838	656.136	792.075
ENSG00000198756	COLGALT2	1.78174	0.000322544	0.00286552	13.5748	13.1902	22.3724	49.9285	77.4428	40.412
ENSG00000198780	FAM169A	0.636979	0.0070423	0.0355028	119.264	133.001	105.975	174.312	168.502	215.194
ENSG00000198799	LRIG2	-0.652011	0.000872606	0.00650036	398.517	403.399	322.634	292.564	217.861	205.091
ENSG00000198825	INPP5F	-0.786772	1.04595e-10	4.15555e-09	1893.68	1571.83	1609.64	921.488	1056.12	964.837
ENSG00000198830	HMGN2	0.743627	4.08323e-09	1.2486e-07	4437.98	3962.54	3572.52	6166.61	5921.39	7965.21
ENSG00000198846	TOX	-0.686891	0.000137814	0.00138314	402.395	346.242	370.911	204.094	262.114	229.338
ENSG00000198853	RUSC2	-0.709439	8.91933e-11	3.62298e-09	2364.92	2510.53	2867.2	1584.57	1610.98	1537.68
ENSG00000198855	FICD	-1.46079	2.84844e-06	4.83495e-05	119.264	314.365	283.777	91.0977	78.2938	90.927
ENSG00000198873	GRK5	-0.946459	2.63837e-11	1.13974e-09	751.461	959.584	883.122	452.861	433.169	459.687
ENSG00000198910	L1CAM	1.62174	6.37474e-20	7.08116e-18	237.559	273.696	276.712	772.578	999.097	649.623
ENSG00000198914	POU3F3	4.89077	1.37049e-21	1.7903e-19	5.81776	6.59508	1.1775	125.259	140.418	146.494
ENSG00000198915	RASGEF1A	1.98044	0.00201795	0.0129623	15.514	5.4959	4.70998	33.2857	31.4877	38.3914
ENSG00000198947	DMD	-1.23908	4.28933e-05	0.00051805	247.255	158.282	156.607	51.6804	102.973	83.8549
ENSG00000198959	TGM2	-1.46773	1.47251e-64	1.50279e-61	42783.8	44082.6	46123.7	16210.1	16730.2	15140.4
ENSG00000203760	CENPW	0.627868	0.00605256	0.0315355	155.14	118.711	196.642	264.534	227.222	234.39
ENSG00000203965	EFCAB7	1.12472	0.000189019	0.00181345	50.4206	58.2565	47.0998	112.996	116.59	110.123
ENSG00000204084	INPP5B	-0.651584	0.00132661	0.0092258	267.617	355.035	281.422	205.846	205.096	163.669
ENSG00000204103	MAFB	3.12222	0.000137716	0.00138301	8.72665	2.19836	0	22.7744	30.6367	45.4635
ENSG00000204152	TIMM23B	-2.85504	0.00655317	0.0335444	38.7851	411.093	55.3423	18.3947	33.1898	18.1854
ENSG00000204186	ZDBF2	-0.683495	0.000125914	0.00127943	626.379	583.665	428.609	352.128	369.342	299.049
ENSG00000204262	COL5A2	-1.2248	9.49552e-22	1.25042e-19	48727.7	46155.7	46548.8	19981	24528.1	16001.1
ENSG00000204362	RP11-380J14.1	2.6657	0.00944586	0.0449552	4.84814	1.09918	1.1775	9.63533	13.6163	23.2369
ENSG00000204682	CASC10	1.68706	6.00511e-14	3.74265e-12	82.4183	131.902	90.6672	309.207	330.196	341.481
ENSG00000204775	KM-PA-2	-2.0886	0.0011984	0.00847126	69.8132	82.4385	10.5975	16.6428	14.4673	7.0721
ENSG00000204946	ZNF783	-0.782771	0.000437398	0.00366096	232.711	234.125	222.547	156.793	136.163	107.092
ENSG00000205213	LGR4	-0.612706	5.28739e-07	1.06986e-05	3662.28	3094.19	2723.55	1988.38	2226.27	1986.25
ENSG00000205221	VIT	1.86576	0.00309787	0.0183946	19.3925	16.4877	1.1775	41.1691	57.0183	38.3914
ENSG00000205336	GPR56	-0.591385	0.00275175	0.0167287	317.068	488.036	515.743	272.417	290.198	313.193
ENSG00000205413	SAMD9	0.700592	0.00795948	0.0390418	121.203	84.6369	93.0222	166.428	186.373	133.36
ENSG00000205426	KRT81	-1.06488	0.00341675	0.0198973	72.7221	70.3475	97.7322	31.5338	45.955	37.3811
ENSG00000205464	ATP6AP1L	-1.8597	0.00474003	0.0259859	31.0281	34.0746	22.3724	6.13157	12.7653	5.0515
ENSG00000205560	CPT1B	-3.39473	0.00368799	0.021242	9.69627	15.3885	12.9525	0.875939	1.70204	1.0103
ENSG00000205609	EIF3CL	-0.99869	0.0102817	0.0480112	68.8435	285.787	127.17	86.718	78.2938	75.7725
ENSG00000205664	RP11-706O15.1	-0.843642	0.00651741	0.0334558	163.867	143.993	128.347	118.252	68.9326	55.5665
ENSG00000205903	ZNF316	-0.809989	1.14026e-07	2.66751e-06	659.347	852.964	837.2	452.861	483.379	402.099
ENSG00000206052	DOK6	1.5819	0.000231648	0.00216271	21.3318	24.182	24.7274	66.5714	94.4631	48.4944
ENSG00000206432	TMEM200C	-1.44643	1.34013e-05	0.000189135	106.659	169.274	93.0222	46.4248	42.551	46.4738
ENSG00000206538	VGLL3	-1.11121	6.77303e-05	0.000758031	6349.12	3985.63	4005.84	2025.17	2665.39	1947.86
ENSG00000207980	MIR23A	-2.10068	0.00430677	0.0241418	31.0281	21.9836	55.3423	18.3947	1.70204	5.0515
ENSG00000211448	DIO2	-0.708817	6.89046e-08	1.66935e-06	4098.61	3105.18	3267.55	2005.9	2462	1938.77
ENSG00000211455	STK38L	-0.826155	4.64204e-05	0.000552421	785.398	602.351	428.609	345.996	382.959	296.018
ENSG00000212724	KRTAP2-3	1.58661	0.000483429	0.00396281	25.2103	18.6861	15.3074	62.1917	45.104	71.7313
ENSG00000212978	AC016747.3	0.585452	0.00617214	0.0320664	130.9	157.183	144.832	197.962	222.967	228.328
ENSG00000213190	MLLT11	0.656871	3.75862e-08	9.63494e-07	1150.95	1013.44	979.677	1533.77	1639.91	1787.22
ENSG00000213420	GPC2	-0.880916	0.00503927	0.0273285	108.598	111.017	143.655	81.4623	45.104	70.721
ENSG00000213860	RPL21P75	1.45786	4.0392e-07	8.41277e-06	145.444	67.05	181.334	265.41	428.914	386.945
ENSG00000214021	TTLL3	-1.10671	1.15751e-07	2.70015e-06	426.636	367.126	395.639	240.007	145.524	166.7
ENSG00000214046	SMIM7	0.587351	9.1065e-05	0.000969361	429.545	420.986	387.396	628.048	548.907	684.983
ENSG00000214114	MYCBP	0.657289	0.00282801	0.0171095	177.442	184.662	131.88	232.124	241.689	307.131
ENSG00000214176	PLEKHM1P	-0.802476	0.000934369	0.00688197	221.075	267.101	269.647	187.451	143.822	102.04
ENSG00000214193	SH3D21	-1.22202	0.000318633	0.00283231	116.355	141.794	101.265	72.703	34.8918	46.4738
ENSG00000214223	HNRNPA1P10	-1.16788	5.4788e-05	0.000635393	233.68	137.398	260.227	72.703	87.655	121.236
ENSG00000214300	SPDYE3	1.12959	0.00558038	0.0296206	29.0888	41.7688	27.0824	48.1767	83.3999	82.8446
ENSG00000214357	NEURL1B	0.791469	0.000658991	0.00512413	168.715	105.521	169.559	280.301	260.412	227.318
ENSG00000214517	PPME1	0.626427	4.61839e-09	1.39914e-07	1194.58	1092.58	1184.56	1845.6	1770.12	1743.78
ENSG00000214765	SEPT7P2	-0.783687	0.00265507	0.016311	249.194	252.811	187.222	155.917	86.804	158.617
ENSG00000214796	RP11-480I12.5	3.53776	0.000369299	0.0031957	1.93925	2.19836	1.1775	13.1391	17.8714	31.3193
ENSG00000215068	AC025171.1	-1.29033	0.00306655	0.0182551	51.3903	58.2565	55.3423	22.7744	27.2326	17.1751
ENSG00000215252	GOLGA8B	-0.703164	0.000181334	0.00175415	940.539	636.425	712.385	596.515	400.83	409.172
ENSG00000215302	CTD-3092A11.1	-0.772923	0.00895587	0.0430752	156.11	152.786	114.217	69.1992	111.484	66.6798
ENSG00000215808	LINC01139	1.09629	3.33243e-13	1.85717e-11	356.823	298.977	348.539	648.195	739.536	760.756
ENSG00000216775	RP1-152L7.5	-0.736503	1.81383e-08	4.88747e-07	1409.84	1644.37	1307.02	783.966	943.78	890.074
ENSG00000217128	FNIP1	-0.700894	4.03515e-05	0.000490983	1003.56	662.806	717.095	537.827	440.828	488.985
ENSG00000218336	TENM3	-0.605979	0.000156604	0.00153955	2272.81	2477.55	2468.03	1529.39	2051.81	1158.81
ENSG00000219438	FAM19A5	1.07992	0.000323678	0.00287154	67.8739	64.8516	64.7623	185.699	117.441	114.164
ENSG00000220785	MTMR9LP	-1.47576	7.44281e-06	0.000114166	98.902	141.794	105.975	49.0526	33.1898	42.4326
ENSG00000220804	AC093642.5	-2.54462	0.000415034	0.00352154	28.1192	24.182	31.7924	2.62782	7.65917	4.0412
ENSG00000221818	EBF2	-3.23713	3.62308e-21	4.58614e-19	214.288	247.316	209.594	21.8985	38.2959	10.103
ENSG00000221852	KRTAP1-5	4.16815	2.35568e-05	0.000307235	1.93925	1.09918	1.1775	23.6504	28.9347	24.2472
ENSG00000221866	PLXNA4	-1.80033	1.53924e-07	3.47157e-06	106.659	134.1	124.815	45.5488	36.5938	22.2266
ENSG00000221909	FAM200A	0.708304	0.00367028	0.021155	123.143	135.199	87.1347	178.692	188.926	198.019
ENSG00000221955	SLC12A8	1.13532	2.81969e-11	1.21165e-09	188.108	182.464	193.109	409.94	417.851	410.182
ENSG00000222009	BTBD19	-1.01164	9.64722e-09	2.77341e-07	480.935	534.201	525.163	310.082	229.775	223.276
ENSG00000222022	AC112721.1	-3.43641	0.000440513	0.00368017	14.5444	29.6779	14.13	1.75188	2.55306	1.0103
ENSG00000222032	AC112721.2	-4.67901	1.16544e-06	2.18741e-05	23.2711	28.5787	41.2124	1.75188	0.851019	1.0103
ENSG00000223485	RP11-417E7.1	1.10546	0.00226035	0.0142452	46.5421	42.868	31.7924	78.8345	110.633	71.7313
ENSG00000223546	LINC00630	-1.81786	0.00131409	0.00915047	33.937	69.2483	44.7448	7.88345	24.6796	9.0927
ENSG00000223547	ZNF844	-1.05368	0.00755965	0.0374519	79.5094	52.7606	69.4723	25.4022	36.5938	35.3605
ENSG00000223756	TSSC2	-4.16385	7.31914e-08	1.76275e-06	55.2688	49.4631	27.0824	3.50376	0	4.0412
ENSG00000223764	RP11-54O7.3	-1.21007	6.97654e-05	0.000775723	107.629	152.786	115.395	56.0601	45.955	60.618
ENSG00000223784	RP11-554I8.2	5.23012	0.000513785	0.00416643	0	1.09918	0	9.63533	18.7224	15.1545
ENSG00000224116	INHBA-AS1	-2.24929	0.000426815	0.00360179	36.8458	43.9672	29.4374	13.1391	6.80815	3.0309
ENSG00000224546	EIF4BP3	-0.945621	1.72872e-05	0.000235431	237.559	224.233	217.837	134.019	103.824	115.174
ENSG00000224877	C17orf89	0.593438	3.28621e-05	0.000411823	538.143	522.111	601.7	830.39	736.983	940.589
ENSG00000224914	LINC00863	0.807856	0.00675003	0.0343368	63.9954	93.4303	57.6973	117.376	143.822	115.174
ENSG00000225031	EIF4BP7	-0.787696	0.00192354	0.0124988	148.353	143.993	170.737	93.7255	96.1652	77.7931
ENSG00000225151	GOLGA2P7	-0.845821	0.00164477	0.0110288	149.323	152.786	207.239	116.5	76.5917	89.9167
ENSG00000225206	MIR137HG	-0.612121	0.0105326	0.0488227	148.353	222.034	216.659	124.383	126.802	132.349
ENSG00000225614	ZNF469	-0.820981	2.96981e-06	5.02008e-05	686.496	814.492	877.235	553.594	445.083	345.523
ENSG00000225697	SLC26A6	-0.852411	1.59066e-07	3.56784e-06	640.924	613.342	638.203	421.327	301.261	325.317
ENSG00000225774	SIRPAP1	-3.08071	0.00721451	0.0361589	4.84814	19.7852	14.13	0.875939	1.70204	2.0206
ENSG00000225783	MIAT	-1.61201	2.11789e-05	0.000279798	168.715	164.877	105.975	80.5864	36.5938	26.2678
ENSG00000225968	ELFN1	2.11139	0.000352332	0.00308502	9.69627	32.9754	2.35499	62.1917	62.9754	69.7107
ENSG00000226287	TMEM191A	1.89111	0.00456084	0.0252625	1.93925	12.091	15.3074	45.5488	26.3816	35.3605
ENSG00000226738	CTA-384D8.31	-5.84103	0.00128313	0.00896162	0.969627	21.9836	5.88748	0	0	0
ENSG00000226742	HSBP1L1	0.86587	0.0105973	0.0490485	40.7243	114.315	82.4247	139.274	121.696	170.741
ENSG00000226752	PSMD5-AS1	-2.06264	3.22903e-05	0.000405591	53.3295	74.7442	40.0349	10.5113	12.7653	17.1751
ENSG00000227006	RP5-956O18.2	-3.44126	0.00945758	0.0449848	12.6052	9.89262	7.06498	0.875939	0.851019	1.0103
ENSG00000227285	RP3-327A19.5	1.60044	0.00494484	0.0269238	8.72665	14.2893	14.13	26.2782	49.3591	36.3708
ENSG00000227827	RP11-958N24.2	-0.879315	0.00335008	0.0196211	128.96	187.96	235.499	89.3458	137.014	72.7416
ENSG00000228063	RP11-135J2.4	-2.67573	0.00173965	0.0115193	20.3622	25.2811	20.0174	0.875939	2.55306	7.0721
ENSG00000228716	DHFR	1.08592	3.23365e-10	1.16819e-08	514.872	575.97	336.764	968.789	992.289	1072.94
ENSG00000228824	MIR4500HG	5.81594	4.78783e-05	0.000566935	0	1.09918	0	35.9135	16.1694	13.1339
ENSG00000228960	OR2A9P	3.97675	0.0105871	0.0490352	0.969627	0	1.1775	27.1541	2.55306	4.0412
ENSG00000229334	AC046143.3	-2.52165	0.00875104	0.0423019	16.4837	8.79344	21.1949	1.75188	4.2551	2.0206
ENSG00000229645	LINC00341	-0.935694	0.0022687	0.0142813	115.386	229.729	131.88	87.5939	68.9326	92.9476
ENSG00000230148	HOXB-AS1	4.62564	0.0046052	0.0254478	0	0	1.1775	7.88345	7.65917	13.1339
ENSG00000230426	ERVMER61-1	2.80116	6.15664e-06	9.67582e-05	7.75702	7.69426	3.53249	29.7819	49.3591	54.5562
ENSG00000230630	DNM3OS	-0.896221	5.38752e-06	8.58272e-05	345.187	314.365	306.149	202.342	148.077	168.72
ENSG00000230715	RP11-274B21.4	-0.941744	0.00146817	0.0100309	112.477	129.703	101.265	63.9436	62.1244	52.5356
ENSG00000230903	RPL9P8	3.91598	0.00089468	0.00663453	89.2057	251.712	35.3249	1376.98	259.561	4043.22
ENSG00000231205	ZNF826P	4.03893	0.00474076	0.0259859	0.969627	0	1.1775	7.00751	16.1694	12.1236
ENSG00000232187	FTH1P7	-0.617216	0.00280464	0.0169933	423.727	281.39	310.859	242.635	191.479	229.338
ENSG00000232480	RP11-224O19.2	-1.33053	1.5996e-07	3.58297e-06	350.035	366.027	287.309	146.282	172.757	78.8034
ENSG00000232527	RP11-14N7.2	0.895575	1.04474e-06	1.97908e-05	217.197	207.745	168.382	366.143	385.512	353.605
ENSG00000232533	AC093673.5	0.694349	0.000293564	0.0026411	174.533	186.861	193.109	310.082	263.816	323.296
ENSG00000232677	LINC00665	6.9202	3.61925e-10	1.29603e-08	0.969627	1.09918	0	116.5	72.3366	70.721
ENSG00000232888	RPS11P5	-1.53489	0.00714282	0.0359209	38.7851	58.2565	31.7924	24.5263	6.80815	13.1339
ENSG00000233276	GPX1	0.831148	2.83585e-10	1.04294e-08	2974.82	3504.19	4396.77	6156.1	6099.26	7089.28
ENSG00000233429	HOTAIRM1	3.0727	3.2196e-06	5.39208e-05	4.84814	6.59508	3.53249	43.797	27.2326	55.5665
ENSG00000233639	LINC01158	2.79511	0.00422553	0.0237681	0	1.09918	8.24247	26.2782	16.1694	20.206
ENSG00000234520	AC018464.3	4.59304	0.00606449	0.0315675	0.969627	0	0	10.5113	3.40408	14.1442
ENSG00000235513	RP4-756G23.5	-2.87605	0.00347093	0.0201338	3.87851	26.3803	30.6149	0.875939	3.40408	4.0412
ENSG00000235720	RP11-340I6.6	-1.59803	0.00284038	0.0171716	52.3599	45.0664	58.8748	9.63533	10.2122	32.3296
ENSG00000235770	LINC00607	-1.52164	0.00682108	0.034569	24.2407	69.2483	37.6799	9.63533	17.8714	18.1854
ENSG00000236094	LINC00545	-3.40265	1.9073e-05	0.00025605	30.0584	36.2729	20.0174	1.75188	3.40408	3.0309
ENSG00000236255	AC009404.2	-2.49849	0.00172339	0.0114363	15.514	34.0746	27.0824	8.75939	1.70204	3.0309
ENSG00000236333	TRHDE-AS1	0.713441	0.00936967	0.0446708	80.4791	67.05	75.3597	124.383	119.143	122.246
ENSG00000236383	LINC00854	-2.31073	0.000343495	0.00302042	30.0584	37.3721	27.0824	7.88345	5.10612	6.0618
ENSG00000236438	FAM157A	-2.76804	0.000114797	0.00118191	69.8132	23.0828	17.6624	6.13157	5.10612	5.0515
ENSG00000236467	RP11-443A13.5	-1.59021	0.00251178	0.0155548	66.9043	62.6533	22.3724	17.5188	17.8714	15.1545
ENSG00000236841	AC007750.5	-1.82944	0.00437591	0.0244455	57.208	27.4795	17.6624	7.88345	11.9143	9.0927
ENSG00000237187	NR2F1-AS1	-2.02079	1.90978e-09	6.18746e-08	162.897	143.993	127.17	33.2857	22.9775	51.5253
ENSG00000237440	ZNF737	-1.42147	0.00845617	0.041046	47.5117	42.868	28.2599	9.63533	19.5734	15.1545
ENSG00000237683	AL627309.1	-0.975478	0.00450622	0.0250126	195.865	195.654	116.572	137.522	68.0815	52.5356
ENSG00000238103	RPL9P7	1.07635	4.71705e-07	9.63297e-06	382.033	303.374	301.439	462.496	696.134	925.435
ENSG00000238243	OR2W3	2.2635	0.000225824	0.00211559	4.84814	6.59508	21.1949	62.1917	64.6775	27.2781
ENSG00000238266	LINC00707	3.51032	2.77077e-06	4.72767e-05	7.75702	1.09918	2.35499	51.6804	21.2755	58.5974
ENSG00000239264	TXNDC5	-0.803956	0.00105415	0.00763338	226.893	391.308	368.556	187.451	235.732	140.432
ENSG00000239332	LINC01119	-1.4652	0.000532365	0.00428015	90.1753	49.4631	69.4723	28.0301	18.7224	29.2987
ENSG00000240476	LINC00973	4.72939	0.00030563	0.0027376	0.969627	1.09918	0	16.6428	12.7653	27.2781
ENSG00000240694	PNMA2	-2.85115	2.02465e-14	1.32773e-12	132.839	195.654	177.802	9.63533	32.3387	28.2884
ENSG00000242147	RP13-463N16.6	2.53501	1.26817e-05	0.000180382	5.81776	6.59508	14.13	31.5338	57.0183	63.6489
ENSG00000242173	ARHGDIG	-3.36533	0.000101083	0.00106078	34.9066	18.6861	20.0174	2.62782	3.40408	1.0103
ENSG00000242265	PEG10	0.733306	6.6036e-12	3.04605e-10	1376.87	1289.34	1237.55	2171.45	2048.4	2273.18
ENSG00000242338	BMS1P4	-2.1497	0.00699449	0.0353273	22.3014	28.5787	16.4849	9.63533	3.40408	2.0206
ENSG00000242588	RP11-274B21.1	-1.32049	8.63735e-05	0.000929112	251.133	280.291	228.434	180.443	64.6775	58.5974
ENSG00000242715	CCDC169	-5.90157	0.000387244	0.00332455	11.6355	6.59508	11.775	0	0	0
ENSG00000243302	RP11-274B21.2	-1.22044	1.8392e-05	0.000248201	221.075	233.026	222.547	147.158	68.0815	74.7622
ENSG00000243547	HNRNPKP4	0.751928	0.00142709	0.00979936	218.166	129.703	148.364	283.804	320.834	232.369
ENSG00000243701	LINC00883	0.939979	8.85447e-05	0.000947474	91.145	158.282	157.784	266.286	269.773	242.472
ENSG00000243716	NPIPB5	-0.721622	3.24776e-06	5.43367e-05	1005.5	1025.53	907.849	726.154	488.485	567.789
ENSG00000244405	ETV5	-0.677657	3.40786e-05	0.00042511	730.129	999.155	706.498	445.853	538.695	538.49
ENSG00000244509	APOBEC3C	0.754213	2.90848e-11	1.24326e-09	936.66	933.204	957.304	1518.88	1524.18	1726.6
ENSG00000244694	PTCHD4	0.595264	0.00427838	0.0240074	296.706	291.283	189.577	429.21	427.212	319.255
ENSG00000245275	SAP30L-AS1	-2.2311	0.00544662	0.0290742	21.3318	61.5541	9.41997	12.2631	4.2551	3.0309
ENSG00000245958	RP11-33B1.1	-1.02488	0.000559709	0.00447795	108.598	104.422	117.75	56.0601	51.9122	54.5562
ENSG00000246859	STARD4-AS1	-1.6014	1.55706e-11	7.00421e-10	705.889	474.846	443.916	178.692	235.732	120.226
ENSG00000247095	MIR210HG	-1.09697	1.43329e-07	3.26874e-06	300.584	324.258	304.971	176.064	119.143	139.421
ENSG00000247271	ZBED5-AS1	1.21073	0.000585507	0.00465329	59.1473	40.6697	34.1474	87.5939	91.0591	133.36
ENSG00000248890	HHIP-AS1	-1.58096	1.01008e-05	0.000148993	180.351	125.307	136.59	25.4022	74.8897	47.4841
ENSG00000248964	RP11-94H18.1	5.17609	0.000589816	0.00467984	0	1.09918	0	14.015	12.7653	15.1545
ENSG00000249669	MIR143HG	-1.91418	6.72014e-10	2.31994e-08	182.29	181.365	191.932	70.0751	28.9347	48.4944
ENSG00000249992	TMEM158	0.997894	1.27298e-11	5.77312e-10	636.076	564.979	528.696	1014.34	1077.39	1366.94
ENSG00000250091	DNAH10OS	-0.99103	0.00045649	0.00377802	230.771	143.993	219.014	99.8571	128.504	69.7107
ENSG00000250120	PCDHA10	-3.86855	1.14588e-10	4.50869e-09	70.7828	56.0582	58.8748	7.00751	1.70204	4.0412
ENSG00000250251	PKD1P6	-1.06537	1.11554e-06	2.11073e-05	534.265	711.169	635.848	382.785	328.493	185.895
ENSG00000250305	KIAA1456	1.48956	0.00125099	0.00876359	37.8155	18.6861	15.3074	84.0902	71.4856	47.4841
ENSG00000250337	LINC01021	-3.41343	3.4943e-16	2.7432e-14	91.145	123.108	116.572	7.88345	10.2122	13.1339
ENSG00000250479	CHCHD10	0.649009	0.00291602	0.017551	208.47	282.489	413.301	424.831	456.146	534.449
ENSG00000250697	CTD-2066L21.3	-2.27973	0.00703362	0.0354701	24.2407	13.1902	20.0174	6.13157	1.70204	4.0412
ENSG00000253368	TRNP1	0.795375	6.23897e-08	1.52509e-06	450.877	514.416	622.895	907.473	873.997	971.909
ENSG00000253503	RP11-653B10.1	4.50521	0.00712706	0.0358748	0	0	1.1775	13.1391	5.10612	8.0824
ENSG00000253661	ZFHX4-AS1	-1.42168	0.000501975	0.0040902	74.6613	57.1574	91.8447	30.6579	18.7224	34.3502
ENSG00000253738	GS1-251I9.4	0.700285	0.00105236	0.00762378	201.682	183.563	128.347	272.417	278.283	285.915
ENSG00000253873	PCDHGA11	-2.66542	4.13172e-20	4.62102e-18	196.834	235.225	235.499	46.4248	34.8918	23.2369
ENSG00000253953	PCDHGB4	-9.92114	1.41024e-16	1.14566e-14	300.584	366.027	281.422	0	0.851019	0
ENSG00000254681	PKD1P5	-0.688773	0.000107453	0.00111687	420.818	621.037	580.506	344.244	356.577	304.1
ENSG00000255090	RP11-820L6.1	-1.86221	1.86479e-05	0.000251239	70.7828	73.6451	55.3423	23.6504	17.0204	14.1442
ENSG00000255302	EID1	0.604543	6.93146e-05	0.000771533	2706.23	2114.82	1809.81	2937.02	3087.5	4063.43
ENSG00000256683	ZNF350	-7.2941	1.39465e-07	3.19848e-06	29.0888	30.777	18.8399	0	0	0
ENSG00000256797	KLRF2	-1.88055	0.000447184	0.00371796	52.3599	35.1738	40.0349	8.75939	11.9143	14.1442
ENSG00000257151	PWAR6	0.698631	0.000494401	0.00404058	345.187	275.894	230.789	497.533	360.832	527.377
ENSG00000257207	LIMS3	-2.39904	0.0031669	0.0186957	131.869	41.7688	214.304	40.2932	22.9775	10.103
ENSG00000259207	ITGB3	-2.01234	8.18067e-13	4.2678e-11	249.194	320.961	342.651	80.5864	102.973	41.4223
ENSG00000259498	RP11-244F12.3	-1.21732	1.12749e-05	0.000163798	200.713	164.877	221.369	112.996	79.1448	59.6077
ENSG00000259518	RP11-597K23.2	-1.22831	0.000559025	0.00447466	164.837	201.15	149.542	114.748	73.1877	31.3193
ENSG00000259712	CTD-2184D3.5	-3.32918	0.0104772	0.0486305	16.4837	9.89262	9.41997	3.50376	0	0
ENSG00000259758	CASC7	-0.924638	5.23746e-10	1.8274e-08	1380.75	1192.61	1043.26	654.327	714.005	536.469
ENSG00000259803	SLC22A31	-3.04923	1.51416e-05	0.000210066	21.3318	48.3639	70.6498	1.75188	3.40408	12.1236
ENSG00000260001	TGFBR3L	1.02577	0.00464828	0.025629	53.3295	45.0664	57.6973	87.5939	72.3366	158.617
ENSG00000260027	HOXB7	4.80636	5.35819e-06	8.54433e-05	0.969627	2.19836	0	32.4098	33.1898	24.2472
ENSG00000260054	RP11-611L7.1	-0.875058	9.84435e-06	0.000145898	366.519	389.11	422.721	211.101	167.651	264.699
ENSG00000260279	AC137932.5	-3.61045	5.53125e-07	1.11506e-05	45.5725	67.05	18.8399	4.3797	4.2551	2.0206
ENSG00000260404	RP11-384K6.6	-0.673858	0.00759669	0.037624	155.14	162.679	180.157	112.12	118.292	80.824
ENSG00000260549	MT1L	0.708624	0.000682028	0.00527812	230.771	151.687	231.967	309.207	319.983	375.832
ENSG00000260604	RP1-140K8.5	-1.54299	2.49368e-06	4.29528e-05	283.131	227.53	198.997	65.6954	133.61	43.4429
ENSG00000260727	SLC7A5P1	-2.2662	0.00468333	0.0257749	20.3622	28.5787	15.3074	4.3797	6.80815	2.0206
ENSG00000260804	RP11-566E18.3	1.43819	1.02536e-10	4.0837e-09	108.598	174.77	130.702	382.785	308.92	429.378
ENSG00000260868	RP11-394I13.1	4.57043	0.00553804	0.0294466	0	0	1.1775	10.5113	5.95714	11.1133
ENSG00000260920	RP1-228H13.5	-0.911055	0.004373	0.0244376	141.566	92.3311	117.75	44.6729	68.0815	74.7622
ENSG00000261040	CTD-2319I12.1	1.0744	0.00701374	0.0354003	23.2711	31.8762	37.6799	71.827	62.1244	60.618
ENSG00000261167	RP11-517B11.7	1.51287	0.00449985	0.025001	11.6355	18.6861	21.1949	72.703	45.955	27.2781
ENSG00000261270	RP11-325K4.3	-2.52609	0.00262647	0.0161536	12.6052	65.9508	22.3724	7.88345	9.36121	0
ENSG00000261425	RP11-709B3.2	-1.83394	5.0499e-09	1.51581e-07	185.199	204.447	220.192	77.9586	63.8265	28.2884
ENSG00000261534	RP11-244O19.1	-1.01347	0.00375726	0.0215195	86.2968	81.3393	108.33	33.2857	58.7203	44.4532
ENSG00000261556	RP11-296I10.6	-1.53589	2.52761e-05	0.000326788	92.1146	125.307	113.04	29.7819	27.2326	57.5871
ENSG00000261578	RP11-21L23.2	-2.33163	4.02699e-06	6.6287e-05	52.3599	82.4385	67.1173	21.0225	13.6163	5.0515
ENSG00000261625	RP11-554A11.4	5.2215	0.00081934	0.0061541	0	0	1.1775	6.13157	28.9347	8.0824
ENSG00000261786	RP4-555D20.2	0.810278	1.52991e-05	0.000211712	191.986	263.803	216.659	433.59	356.577	387.955
ENSG00000261971	RP11-473M20.7	-0.958781	0.00788215	0.0387207	117.325	103.323	73.0048	71.827	40.8489	38.3914
ENSG00000262601	CTC-786C10.1	-1.25384	0.000956612	0.00701477	69.8132	72.5459	107.152	29.7819	45.104	29.2987
ENSG00000264281	CTD-2031P19.4	-0.685515	0.000529372	0.00426775	467.36	293.481	377.976	231.248	239.136	238.431
ENSG00000265579	RP11-713C5.1	2.57719	3.61251e-14	2.33157e-12	39.7547	38.4713	14.13	204.094	154.035	198.019
ENSG00000265688	MAFG-AS1	-0.732033	0.003879	0.0220928	136.717	150.588	164.849	96.3533	94.4631	80.824
ENSG00000267080	ASB16-AS1	0.864227	0.00978962	0.0461311	63.9954	46.1656	43.5674	82.3383	87.655	111.133
ENSG00000267100	ILF3-AS1	0.841544	0.00107268	0.0077572	120.234	158.282	87.1347	181.319	249.349	225.297
ENSG00000267194	RP1-193H18.2	2.19294	0.000132516	0.00133736	8.72665	8.79344	11.775	26.2782	52.7632	54.5562
ENSG00000267279	RP11-879F14.2	1.92769	3.84314e-05	0.000471485	17.4533	13.1902	43.5674	56.936	95.3142	128.308
ENSG00000267321	RP11-1094M14.11	1.16095	0.000610931	0.00481695	42.6636	71.4467	41.2124	99.8571	101.271	146.494
ENSG00000267534	S1PR2	-1.11896	0.000163969	0.00160596	136.717	130.802	186.044	89.3458	67.2305	51.5253
ENSG00000267957	RP11-178G16.4	1.20537	0.00208115	0.0133006	36.8458	24.182	31.7924	60.4398	84.2509	69.7107
ENSG00000268218	AC137932.1	-1.43799	0.010282	0.0480112	32.9673	26.3803	50.6323	17.5188	12.7653	10.103
ENSG00000268364	SMC5-AS1	-2.17781	0.00373678	0.0214346	27.1496	27.4795	27.0824	12.2631	1.70204	4.0412
ENSG00000268812	RP1-102K2.8	-1.5816	0.000519787	0.00420387	69.8132	76.9426	70.6498	29.7819	33.1898	9.0927
ENSG00000269772	RP11-178G16.5	1.67201	0.00116378	0.00829842	18.4229	19.7852	10.5975	54.3082	31.4877	70.721
ENSG00000269858	EGLN2	-0.779598	0.00399644	0.0226275	115.386	157.183	141.3	88.4699	77.4428	74.7622
ENSG00000269893	SNHG8	-0.655666	0.00110528	0.00793322	391.729	585.863	690.013	301.323	392.32	363.708
ENSG00000269936	MIR145	-2.37439	1.12472e-13	6.72728e-12	170.654	148.389	170.737	42.921	21.2755	30.309
ENSG00000270959	LPP-AS2	1.28824	0.0104942	0.0486819	17.4533	23.0828	24.7274	28.906	47.6571	82.8446
ENSG00000271075	RP11-589M4.4	-5.07177	0.00175879	0.0116319	4.84814	18.6861	9.41997	0.875939	0	0
ENSG00000271529	CICP14	-1.07629	0.000379259	0.00326458	241.437	374.82	236.677	201.466	129.355	72.7416
ENSG00000272198	RP11-309G3.3	1.3813	0.000677327	0.00524423	45.5725	17.5869	34.1474	72.703	103.824	77.7931
ENSG00000272327	RP11-1002K11.1	1.13303	5.42022e-05	0.00063039	191.017	109.918	73.0048	278.549	265.518	279.853
ENSG00000272447	RP11-182L21.6	0.866944	0.00811841	0.0396428	38.7851	71.4467	64.7623	94.6014	106.377	117.195
ENSG00000272695	GAS6-AS2	1.6871	3.78728e-12	1.80826e-10	81.4487	59.3557	83.6022	215.481	251.902	255.606
ENSG00000272796	RP1-74M1.3	-1.34444	2.14825e-05	0.000282804	182.29	114.315	173.092	63.9436	79.9958	40.412
ENSG00000272829	XXbac-B135H6.18	3.29001	0.00916387	0.0439333	3.87851	0	0	19.2707	7.65917	13.1339
ENSG00000273055	CTB-13F3.1	-1.37057	0.00645379	0.0332232	44.6029	50.5623	37.6799	24.5263	13.6163	13.1339
ENSG00000273142	RP11-458F8.4	-0.857866	0.0101148	0.0473386	119.264	103.323	82.4247	74.4548	49.3591	44.4532

## Sheet: hNSC
DEGs in RICTOR−/− versus RICTOR+/+ hNSCs
Gene ID	Symbol	Log2(Fold Change)	P value	Adjust P value	RICTOR+/+ hNSC replicate 1	RICTOR+/+ hNSC replicate 2	RICTOR+/+ hNSC replicate 3	RICTOR+/+ hNSC replicate 4	RICTOR-/- hNSC replicate 1	RICTOR-/- hNSC replicate 2	RICTOR-/- hNSC replicate 3	RICTOR-/- hMSC replicate 4
ENSG00000000005	TNMD	4.60336	0.00167808	0.0093113	0.95939	0	0	0	3.52684	7.67713	15.8573	1.16315
ENSG00000001461	NIPAL3	0.639931	0.00649009	0.0283054	50.8477	65.2606	80.6652	68.7114	81.1173	127.221	88.2062	118.641
ENSG00000001561	ENPP4	0.660613	1.27701e-06	1.73525e-05	164.056	144.577	161.33	180.482	245.997	253.345	270.565	259.383
ENSG00000001630	CYP51A1	-0.637115	0.000639565	0.00411783	176.528	169.678	205.504	262.02	157.826	146.962	105.055	112.826
ENSG00000002330	BAD	-0.646052	4.96939e-09	1.09371e-07	389.512	373.491	391.802	407.688	251.287	243.475	234.886	269.851
ENSG00000002587	HS3ST1	-1.11525	0.00750224	0.0320343	35.4974	34.1363	20.1663	51.3045	11.4622	20.8379	15.8573	17.4473
ENSG00000002746	HECW1	0.746756	0.000820907	0.00506655	86.3451	52.2085	61.4592	90.6991	124.321	98.7059	132.805	132.599
ENSG00000003137	CYP26B1	1.73729	0.00698975	0.0301605	4.79695	2.00802	7.6824	4.58076	19.3976	20.8379	12.8841	10.4684
ENSG00000003400	CASP10	-3.93624	0.0112879	0.0446302	5.75634	5.02005	0.9603	7.32922	0.88171	0	0	0
ENSG00000003402	CFLAR	-1.16085	1.87408e-36	3.61513e-34	781.903	876.5	870.992	877.674	334.168	417.855	397.423	376.861
ENSG00000004399	PLXND1	-0.785226	3.76366e-19	2.55358e-17	893.192	887.544	1016	935.392	534.316	514.368	497.523	622.286
ENSG00000004848	ARX	-3.51479	7.17127e-06	8.17035e-05	16.3096	28.1123	19.206	20.1554	0	5.48366	0.991081	1.16315
ENSG00000004948	CALCR	-0.650034	0.00471918	0.0219307	128.558	108.433	107.554	117.268	98.7515	55.9334	85.233	52.3418
ENSG00000005513	SOX8	-0.832295	0.00167735	0.00930986	136.233	108.433	76.824	81.5376	69.6551	57.0301	63.4292	34.8945
ENSG00000005884	ITGA3	-0.609708	1.65032e-07	2.76668e-06	437.482	429.716	571.378	466.322	304.19	286.247	336.968	321.03
ENSG00000006047	YBX2	0.749877	0.00351807	0.0172579	47.9695	42.1684	38.412	60.4661	72.3002	65.804	85.233	95.3784
ENSG00000006128	TAC1	1.31475	7.20862e-19	4.85742e-17	187.081	164.657	140.204	158.494	321.824	403.598	502.478	390.819
ENSG00000006283	CACNA1G	0.645066	0.00031809	0.0022611	150.624	187.75	141.164	136.507	242.47	274.183	162.537	284.972
ENSG00000006625	GGCT	-0.593021	5.53615e-17	3.281e-15	1242.41	1185.73	1324.25	1146.11	822.635	833.517	775.025	816.532
ENSG00000007174	DNAH9	1.27094	2.42281e-05	0.000241618	29.7411	39.1564	33.6105	35.7299	79.3539	74.5778	51.5362	129.11
ENSG00000007350	TKTL1	-0.85716	4.24526e-14	1.92909e-12	501.761	514.053	580.021	491.058	240.707	321.343	308.226	283.809
ENSG00000007372	PAX6	-1.06474	7.79023e-78	5.67706e-75	2408.07	2381.51	2371.94	2577.14	1212.35	1194.34	1116.95	1130.58
ENSG00000007516	BAIAP3	0.691596	1.36023e-12	5.14692e-11	479.695	409.636	413.889	441.585	722.12	664.62	634.292	799.084
ENSG00000007944	MYLIP	1.14518	0.000151173	0.00118932	26.8629	23.0922	33.6105	44.8915	49.3757	84.4484	77.3043	74.4416
ENSG00000008277	ADAM22	0.822439	5.11353e-10	1.35781e-08	214.903	157.629	197.822	196.973	346.512	373.986	307.235	330.335
ENSG00000008394	MGST1	-0.5873	1.04874e-13	4.5252e-12	1281.74	1138.55	1259.91	1036.17	774.141	799.518	809.713	754.885
ENSG00000008517	IL32	-0.621812	0.000633055	0.00408144	283.02	258.03	314.978	244.613	118.149	246.765	156.591	196.572
ENSG00000009724	MASP2	0.749843	0.00783356	0.0331826	77.7106	42.1684	35.5311	79.7053	111.977	76.7713	124.876	81.4205
ENSG00000009950	MLXIPL	2.56825	0.000900229	0.00548557	0.95939	2.00802	1.9206	4.58076	9.6988	10.9673	20.8127	15.121
ENSG00000011028	MRC2	-0.798873	2.30712e-54	7.56583e-52	4557.1	4341.34	4173.46	4396.62	2702.44	2517	2338.95	2478.67
ENSG00000011105	TSPAN9	-0.63279	4.22835e-11	1.34132e-09	574.675	540.157	581.942	579.925	328.878	368.502	380.575	393.145
ENSG00000011201	KAL1	-1.92334	2.61216e-44	6.26792e-42	427.888	470.88	477.269	486.477	106.687	160.123	112.983	112.826
ENSG00000011347	SYT7	0.825741	3.92833e-07	6.01509e-06	134.315	111.445	170.933	135.591	213.374	285.15	253.717	227.978
ENSG00000012171	SEMA3B	1.11752	3.33409e-27	3.90486e-25	361.69	394.576	465.745	401.275	820.872	969.512	763.132	972.394
ENSG00000013293	SLC7A14	4.95211	0.000213079	0.00159291	0	0	0.9603	0	4.40855	14.2575	5.94649	11.6315
ENSG00000017483	SLC38A5	1.64364	0.000686212	0.00436814	13.4315	4.01604	19.206	7.32922	27.333	46.0628	22.7949	41.8734
ENSG00000018236	CNTN1	2.09047	3.57512e-05	0.000338844	6.71573	12.0481	11.5236	2.74846	32.6233	46.0628	43.6076	17.4473
ENSG00000019505	SYT13	1.65442	5.77246e-13	2.30383e-11	40.2944	74.2967	62.4195	35.7299	157.826	144.769	194.252	170.983
ENSG00000020181	GPR124	-1.17185	4.76119e-05	0.000436946	103.614	75.3007	136.363	87.0345	67.8916	27.4183	44.5986	37.2208
ENSG00000021645	NRXN3	1.06556	3.63408e-11	1.16456e-09	99.7765	89.3568	93.1491	107.19	187.804	201.799	206.145	220.999
ENSG00000026559	KCNG1	-0.659565	5.19694e-12	1.84243e-10	531.502	559.233	588.664	594.583	370.318	359.728	377.602	330.335
ENSG00000028277	POU2F2	1.29861	2.08423e-59	8.7254e-57	431.725	442.768	520.483	469.07	1192.07	1153.76	1134.79	1103.83
ENSG00000029153	ARNTL2	-0.655139	0.000164509	0.00127991	256.157	199.798	264.082	363.713	163.998	157.929	208.127	158.188
ENSG00000033122	LRRC7	0.946478	0.000260377	0.00189818	97.8578	39.1564	47.0547	57.7176	125.203	98.7059	126.858	115.152
ENSG00000036530	CYP46A1	0.674619	0.000889076	0.00542601	178.447	107.429	81.6255	137.423	216.901	203.992	217.047	167.494
ENSG00000039987	BEST2	2.40784	0.00536338	0.0242566	3.83756	1.00401	3.8412	0	6.17197	10.9673	13.8751	15.121
ENSG00000041982	TNC	-0.603512	2.28834e-34	3.91526e-32	4609.87	4813.22	4865.84	5142.36	3209.42	3250.72	2981.17	3352.2
ENSG00000042493	CAPG	-0.823492	0.00050605	0.00336842	87.3045	73.2927	109.474	107.19	58.1928	51.5464	46.5808	56.9944
ENSG00000044524	EPHA3	1.96172	1.48359e-132	4.17016e-129	385.675	408.632	342.827	435.172	1538.58	1464.14	1613.48	1508.61
ENSG00000047457	CP	-0.827921	3.87753e-22	3.21917e-20	1185.81	1391.56	1128.35	1248.72	670.099	689.845	792.865	636.243
ENSG00000047597	XK	0.917829	0.00766561	0.0325975	23.0254	30.1203	13.4442	30.233	41.4403	47.1595	44.5986	50.0155
ENSG00000047648	ARHGAP6	-0.961289	0.000733174	0.00461778	66.1979	88.3528	54.7371	98.9445	40.5586	30.7085	50.5451	36.0577
ENSG00000049249	TNFRSF9	-0.819132	0.000114336	0.000935419	103.614	124.497	114.276	99.8606	71.4185	64.7072	53.5184	60.4838
ENSG00000049323	LTBP1	-0.961951	5.82489e-42	1.28776e-39	1813.25	2071.27	2055.04	2079.67	1066.87	970.608	945.491	1135.23
ENSG00000049540	ELN	0.936306	2.39193e-44	5.81031e-42	1005.44	923.688	938.213	867.596	1801.33	1823.87	1647.18	1876.16
ENSG00000050030	KIAA2022	1.03811	2.44939e-14	1.15022e-12	179.406	144.577	182.457	213.464	404.705	386.05	334.985	353.598
ENSG00000050555	LAMC3	1.42513	3.50777e-27	4.08395e-25	167.893	147.589	136.363	155.746	460.252	432.113	364.718	373.371
ENSG00000050767	COL23A1	1.76846	0.000166936	0.00129512	10.5533	16.0641	16.3251	1.8323	38.7952	33.9987	33.6968	45.3629
ENSG00000051523	CYBA	-1.71912	4.23588e-42	9.47104e-40	566.04	603.409	527.205	506.632	148.127	139.285	195.243	187.267
ENSG00000051596	THOC3	-0.637704	0.00609103	0.0268115	1216.51	1982.92	1306.01	1647.24	951.365	853.258	830.526	1320.18
ENSG00000052850	ALX4	2.7812	8.72691e-16	4.76974e-14	13.4315	11.0441	10.5633	15.5746	128.73	80.0615	72.3489	66.2996
ENSG00000053524	MCF2L2	0.626878	0.00959318	0.0390638	53.7258	54.2165	47.0547	60.4661	80.2356	93.2223	96.1349	62.8101
ENSG00000054356	PTPRN	0.777751	5.94064e-06	6.90419e-05	106.492	105.421	122.918	155.746	238.062	224.83	185.332	193.083
ENSG00000054598	FOXC1	1.0666	0.000348967	0.00244932	22.066	34.1363	45.1341	53.1368	76.7087	100.899	57.4827	89.5626
ENSG00000059728	MXD1	0.626966	0.000980954	0.005917	95.939	119.477	88.3476	83.3699	141.074	139.285	181.368	134.925
ENSG00000060709	RIMBP2	1.45205	1.6537e-08	3.30674e-07	42.2132	29.1163	45.1341	78.7891	117.267	151.349	139.742	127.947
ENSG00000062096	ARSF	-2.77597	0.00579344	0.0257958	3.83756	16.0641	11.5236	12.8261	0	0	0.991081	5.81575
ENSG00000063015	SEZ6	0.634175	3.54372e-05	0.000336354	152.543	129.517	146.926	185.063	231.008	247.862	210.109	266.361
ENSG00000063438	AHRR	1.39491	1.81151e-06	2.38576e-05	32.6193	48.1924	31.6899	37.5623	130.493	107.48	52.5273	103.52
ENSG00000064300	NGFR	0.654111	1.98539e-08	3.86396e-07	503.68	489.956	537.768	417.766	794.42	803.905	581.765	888.647
ENSG00000064655	EYA2	-1.35684	0.000323187	0.00229319	50.8477	42.1684	71.0622	34.8138	14.1074	30.7085	15.8573	17.4473
ENSG00000064692	SNCAIP	0.910404	1.34947e-10	3.91049e-09	201.472	222.89	160.37	171.321	388.834	293.924	346.878	389.655
ENSG00000065054	SLC9A3R2	-1.04929	1.23351e-10	3.60619e-09	275.345	324.295	286.169	219.877	156.944	144.769	116.948	113.989
ENSG00000065320	NTN1	-1.63789	6.33088e-09	1.36586e-07	121.843	145.581	102.752	100.777	46.7306	15.3543	47.5719	40.7103
ENSG00000065413	ANKRD44	0.984739	0.000815687	0.0050454	30.7005	31.1243	24.0075	29.3169	58.1928	54.8366	64.4203	50.0155
ENSG00000065609	SNAP91	1.46561	1.24194e-24	1.31379e-22	172.69	115.461	173.814	140.171	476.123	382.76	389.495	414.082
ENSG00000066032	CTNNA2	1.06041	8.25822e-58	3.12478e-55	803.969	981.921	928.61	894.165	1856.88	1900.64	1907.83	1858.71
ENSG00000066230	SLC9A3	0.81607	0.0119582	0.0467493	29.7411	35.1403	24.0075	32.0653	34.3867	70.1909	46.5808	62.8101
ENSG00000066923	STAG3	0.996772	4.18001e-05	0.000389584	91.142	46.1844	60.4989	128.261	150.772	164.51	160.555	176.799
ENSG00000067066	SP100	-1.27674	0.0107266	0.0428194	49.8883	21.0842	22.0869	17.4069	7.05368	16.451	11.893	10.4684
ENSG00000068308	OTUD5	0.872724	1.41183e-43	3.34688e-41	1257.76	1275.09	1116.83	1101.22	2102.88	2135.34	2258.67	2200.68
ENSG00000068323	TFE3	0.743398	3.24933e-30	4.37903e-28	1126.32	1011.04	1123.55	1072.81	1915.95	1852.38	1662.04	1824.98
ENSG00000068400	GRIPAP1	0.849291	3.37455e-43	7.86878e-41	1057.25	927.704	1014.08	1049.91	1775.76	1827.16	1822.6	1873.84
ENSG00000069535	MAOB	1.45566	0.00698982	0.0301605	4.79695	9.03608	13.4442	10.0777	22.9244	24.1281	44.5986	10.4684
ENSG00000069667	RORA	0.785086	0.00665892	0.0289421	48.9289	36.1443	31.6899	38.4784	59.9562	86.6419	74.3311	46.526
ENSG00000069696	DRD4	-1.52341	0.00126038	0.00730892	15.3502	40.1604	30.7296	37.5623	7.93539	13.1608	13.8751	8.14205
ENSG00000069702	TGFBR3	0.662256	6.37755e-10	1.67536e-08	362.649	303.211	327.462	295.917	564.294	514.368	483.647	475.729
ENSG00000070601	FRMPD1	1.91276	6.4897e-06	7.47608e-05	13.4315	7.02806	9.603	25.6523	67.0099	69.0942	32.7057	41.8734
ENSG00000071282	LMCD1	-1.06652	2.02469e-14	9.66937e-13	344.421	360.439	411.008	347.222	195.74	133.801	170.466	197.736
ENSG00000072041	SLC6A15	0.69822	0.000801167	0.0049681	79.6294	90.3608	56.6577	85.2022	125.203	132.705	142.716	104.684
ENSG00000072163	LIMS2	0.632031	2.96386e-09	6.77316e-08	336.746	306.223	342.827	309.66	569.584	494.626	452.924	488.523
ENSG00000072310	SREBF1	-0.691563	9.32264e-24	9.21771e-22	1731.7	1949.79	1720.86	1857.04	1245.86	1104.41	1051.54	1088.71
ENSG00000073350	LLGL2	-0.909693	0.00153182	0.00862376	61.401	76.3047	59.5386	82.4537	32.6233	46.0628	45.5897	24.4262
ENSG00000074276	CDHR2	0.811967	0.00597844	0.0264163	51.8071	33.1323	56.6577	48.5561	53.7843	83.3517	68.3846	130.273
ENSG00000075035	WSCD2	2.39413	3.19918e-10	8.76076e-09	21.1066	4.01604	13.4442	19.2392	62.6014	74.5778	58.4738	110.499
ENSG00000075426	FOSL2	0.606426	3.19028e-17	1.91378e-15	859.613	945.777	998.712	986.696	1371.06	1563.94	1364.72	1476.04
ENSG00000075643	MOCOS	-0.615963	0.00292012	0.0147513	155.421	168.674	144.045	188.727	122.558	133.801	64.4203	108.173
ENSG00000075891	PAX2	-3.94989	2.81739e-06	3.53314e-05	20.1472	16.0641	21.1266	22.9038	0.88171	1.09673	0	3.48945
ENSG00000076716	GPC4	-0.656696	5.46759e-31	7.79568e-29	2689.17	2965.84	2951.96	2712.73	1896.56	1692.26	1749.26	1838.94
ENSG00000076944	STXBP2	-1.154	0.000196133	0.00148599	58.5228	51.2045	86.427	66.8791	30.8598	26.3216	20.8127	40.7103
ENSG00000077616	NAALAD2	0.638802	3.87906e-06	4.70557e-05	185.162	197.79	181.497	211.631	329.759	291.731	246.779	340.803
ENSG00000077942	FBLN1	-1.27379	4.31399e-85	3.85827e-82	2723.71	2839.34	2830.96	2425.06	1168.27	1180.08	1068.39	1054.98
ENSG00000078549	ADCYAP1R1	1.20654	2.89436e-40	6.05845e-38	420.213	431.724	469.587	528.62	1133.88	1068.22	951.438	1118.95
ENSG00000078900	TP73	1.60045	0.000651888	0.00418422	23.9847	8.03207	15.3648	4.58076	25.5696	55.9334	35.6789	40.7103
ENSG00000079102	RUNX1T1	1.51303	5.82059e-09	1.26688e-07	30.7005	56.2245	65.3004	52.2207	176.342	183.154	129.832	93.052
ENSG00000079308	TNS1	0.653279	8.79276e-05	0.000747974	143.908	122.489	123.879	132.842	206.32	258.829	183.35	174.473
ENSG00000079841	RIMS1	1.23846	0.000321769	0.00228478	26.8629	34.1363	30.7296	16.4907	74.0636	54.8366	36.67	89.5626
ENSG00000080293	SCTR	3.56995	3.88576e-06	4.7108e-05	2.87817	1.00401	1.9206	0.916152	28.2147	17.5477	20.8127	12.7947
ENSG00000080573	COL5A3	1.19663	2.19114e-52	6.73638e-50	405.822	404.616	401.405	391.197	932.849	913.578	906.839	920.052
ENSG00000080823	MOK	0.776038	1.01007e-09	2.5253e-08	258.076	189.758	219.909	214.38	352.684	349.858	419.227	389.655
ENSG00000081041	CXCL2	-1.36576	0.00024318	0.00178804	70.0355	37.1483	41.2929	67.7953	13.2256	15.3543	25.7681	30.2419
ENSG00000081479	LRP2	0.843922	1.82719e-66	9.46097e-64	1843.95	1849.38	2013.75	1942.24	3440.43	3524.9	3436.08	3328.94
ENSG00000081665	ZNF506	-1.98372	5.78727e-13	2.30507e-11	138.152	88.3528	107.554	116.351	17.6342	39.4824	28.7413	29.0788
ENSG00000082438	COBLL1	0.627262	1.75964e-09	4.22228e-08	299.33	289.155	329.383	307.827	434.683	488.046	462.835	510.623
ENSG00000083067	TRPM3	1.18291	0.000120056	0.000977251	25.9035	25.1002	30.7296	32.9815	52.0209	47.1595	78.2954	83.7468
ENSG00000085871	MGST2	-0.767764	0.00784435	0.0332103	72.9136	92.3688	74.9034	76.9568	51.1392	20.8379	53.5184	60.4838
ENSG00000086288	NME8	1.51356	9.34942e-05	0.000787159	24.9441	15.0601	11.5236	21.9877	46.7306	47.1595	83.2508	32.5682
ENSG00000086300	SNX10	0.836187	5.69522e-07	8.44455e-06	95.939	163.653	141.164	142.92	228.363	220.443	272.547	248.914
ENSG00000086506	HBQ1	-2.63387	0.00693169	0.029982	8.63451	25.1002	2.8809	8.24537	0.88171	4.38693	1.98216	0
ENSG00000087085	ACHE	0.829555	0.000120198	0.00097768	83.4669	77.3087	53.7768	75.1245	138.428	100.899	154.609	119.805
ENSG00000087116	ADAMTS2	1.58989	1.05226e-19	7.47448e-18	70.0355	67.2686	80.6652	98.0283	240.707	254.442	200.198	258.219
ENSG00000087258	GNAO1	0.878463	1.11343e-10	3.27471e-09	214.903	228.914	229.512	168.572	416.167	392.63	317.146	421.061
ENSG00000087495	PHACTR3	1.20004	0.000425799	0.00289998	10.5533	38.1523	47.0547	35.7299	62.6014	81.1582	93.1616	65.1364
ENSG00000087510	TFAP2C	-2.19516	7.82005e-06	8.83786e-05	28.7817	26.1042	33.6105	42.143	5.29026	8.77386	10.9019	3.48945
ENSG00000088756	ARHGAP28	0.700537	2.06486e-12	7.69473e-11	319.477	298.191	309.217	296.833	514.037	523.141	471.755	479.218
ENSG00000088992	TESC	1.01282	0.00250275	0.0129476	24.9441	18.0722	25.9281	34.8138	36.1501	49.353	64.4203	60.4838
ENSG00000089101	C20orf26	1.19841	0.0032228	0.0159856	14.3908	10.0401	22.0869	18.323	22.9244	42.7726	46.5808	37.2208
ENSG00000089116	LHX5	-1.01321	1.194e-05	0.000129226	117.046	109.437	158.449	95.2799	69.6551	65.804	49.554	52.3418
ENSG00000089327	FXYD5	-0.935201	0.000487519	0.00326606	76.7512	93.3728	104.673	94.3637	31.7415	66.9007	36.67	59.3207
ENSG00000089682	RBM41	0.597977	1.11164e-05	0.000121178	265.751	170.682	228.551	212.547	330.641	316.956	343.905	337.314
ENSG00000089692	LAG3	0.715438	0.00186293	0.0101509	56.604	50.2005	59.5386	52.2207	77.5904	92.1255	83.2508	107.01
ENSG00000090539	CHRD	1.59253	8.79457e-45	2.1904e-42	210.106	216.866	169.013	240.948	611.906	676.684	602.577	635.08
ENSG00000092051	JPH4	1.42157	8.6354e-14	3.80112e-12	85.3857	66.2646	79.7049	52.2207	167.525	190.831	208.127	193.083
ENSG00000092054	MYH7	-1.63825	0.00138642	0.00791388	31.6599	24.0962	47.0547	35.7299	15.8708	20.8379	2.97324	4.6526
ENSG00000095203	EPB41L4B	0.837131	0.00892015	0.0368957	26.8629	17.0682	38.412	38.4784	49.3757	51.5464	57.4827	58.1575
ENSG00000095587	TLL2	-1.30091	9.17406e-05	0.000774716	56.604	54.2165	96.9903	56.8015	15.8708	27.4183	36.67	27.9156
ENSG00000095596	CYP26A1	-0.615513	9.99297e-41	2.11421e-38	6513.3	6680.68	6609.74	6123.56	4263.95	4513.05	4081.27	4062.89
ENSG00000095739	BAMBI	0.770849	9.89415e-08	1.72212e-06	159.259	198.794	204.544	218.96	305.953	404.694	285.431	339.64
ENSG00000099250	NRP1	0.621732	3.58153e-07	5.53142e-06	194.756	189.758	193.981	206.134	309.48	286.247	311.199	300.093
ENSG00000099330	OCEL1	-0.685076	0.00539083	0.0243336	94.0202	83.3328	110.434	76.0407	75.827	49.353	46.5808	53.5049
ENSG00000099338	CATSPERG	1.27902	0.000214477	0.00160215	27.8223	27.1082	14.4045	18.323	41.4403	47.1595	53.5184	70.9522
ENSG00000099617	EFNA2	-0.602873	3.32878e-08	6.26462e-07	483.533	570.277	573.299	525.872	345.63	411.275	306.244	355.924
ENSG00000099869	IGF2-AS	2.45479	9.02937e-14	3.95683e-12	19.1878	9.03608	12.4839	21.9877	96.988	105.286	76.3132	66.2996
ENSG00000100065	CARD10	-0.817004	9.12662e-10	2.32912e-08	339.624	294.175	335.145	309.66	200.148	188.638	149.653	187.267
ENSG00000100078	PLA2G3	-1.14502	3.6741e-12	1.33134e-10	251.36	303.211	242.956	259.271	121.676	107.48	95.1438	154.699
ENSG00000100092	SH3BP1	-1.2903	9.52406e-12	3.29922e-10	185.162	158.633	183.417	158.494	83.7624	57.0301	65.4113	73.2785
ENSG00000100095	SEZ6L	1.60826	3.72063e-08	6.94564e-07	44.1319	44.1764	40.3326	18.323	148.127	128.318	80.2776	89.5626
ENSG00000100097	LGALS1	-1.41797	8.59271e-52	2.48632e-49	1083.15	1141.56	1124.51	962.876	348.275	397.017	409.316	462.934
ENSG00000100122	CRYBB1	0.834916	4.57862e-05	0.00042216	80.5888	73.2927	111.395	68.7114	143.719	165.607	120.912	166.331
ENSG00000100197	CYP2D6	0.857214	0.00109436	0.00648771	78.67	50.2005	32.6502	45.8076	89.9344	99.8027	87.2151	98.8678
ENSG00000100234	TIMP3	0.643162	8.52408e-08	1.49616e-06	256.157	229.918	224.71	238.2	349.157	423.339	336.968	374.534
ENSG00000100285	NEFH	0.851326	2.52295e-10	7.02495e-09	170.771	158.633	137.323	157.578	297.136	276.377	268.583	283.809
ENSG00000100314	CABP7	-0.895286	0.000919664	0.00559376	101.695	148.593	112.355	75.1245	40.5586	71.2876	79.2865	44.1997
ENSG00000100344	PNPLA3	-0.787311	8.93023e-06	9.94404e-05	230.254	257.026	234.313	281.259	158.708	163.413	90.1884	169.82
ENSG00000100490	CDKL1	0.614549	0.00302488	0.0151637	70.9949	84.3368	58.5783	79.7053	104.923	104.19	112.983	127.947
ENSG00000100504	PYGL	-0.739723	3.29466e-22	2.75854e-20	998.725	1043.17	994.871	964.709	618.078	564.817	641.229	568.781
ENSG00000100767	PAPLN	1.6883	5.77493e-54	1.8327e-51	257.116	323.291	323.621	232.703	915.214	973.899	813.677	958.436
ENSG00000100784	RPS6KA5	1.3908	0.000779922	0.00485165	21.1066	18.0722	12.4839	12.8261	23.8062	47.1595	32.7057	66.2996
ENSG00000100918	REC8	-1.6483	3.98594e-52	1.18829e-49	911.42	908.628	909.404	923.482	217.782	320.246	296.333	336.151
ENSG00000101084	C20orf24	-0.639757	4.10621e-07	6.26794e-06	290.695	348.391	393.723	342.641	224.836	224.83	212.091	220.999
ENSG00000101098	RIMS4	0.850024	3.87678e-24	3.97289e-22	568.918	657.626	605.949	579.925	1079.21	1215.18	976.215	1078.24
ENSG00000101115	SALL4	-1.975	1.72299e-85	1.61436e-82	912.38	893.568	883.476	949.134	248.642	262.119	189.296	225.651
ENSG00000101166	SLMO2	-0.933903	4.72951e-23	4.28838e-21	934.446	956.821	1146.6	842.86	490.23	523.141	495.54	523.418
ENSG00000101204	CHRNA4	1.01177	7.44529e-21	5.79026e-19	247.523	283.131	266.963	300.498	603.971	581.268	527.255	500.155
ENSG00000101670	LIPG	0.761765	7.22605e-20	5.24649e-18	551.649	593.369	656.845	592.751	1071.28	994.736	1078.3	911.91
ENSG00000101825	MXRA5	1.36254	3.55979e-80	2.91844e-77	486.411	513.049	491.674	478.232	1269.66	1322.66	1233.9	1236.43
ENSG00000101844	ATG4A	0.850418	1.23818e-05	0.000133639	72.9136	84.3368	69.1416	84.286	128.73	141.479	167.493	122.131
ENSG00000101977	MCF2	2.09998	4.91716e-06	5.8248e-05	17.269	4.01604	9.603	6.41307	42.3221	32.902	32.7057	52.3418
ENSG00000102057	KCND1	1.52402	1.9752e-08	3.84933e-07	53.7258	21.0842	32.6502	36.6461	93.4612	100.899	121.903	98.8678
ENSG00000102096	PIM2	0.744657	1.18115e-08	2.42591e-07	260.954	201.806	198.782	207.05	358.856	398.114	317.146	382.677
ENSG00000102100	SLC35A2	0.657925	8.33592e-13	3.23506e-11	475.857	404.616	452.301	396.694	649.82	722.747	675.917	681.606
ENSG00000102195	GPR50	1.63298	2.11893e-05	0.000214245	13.4315	20.0802	15.3648	10.0777	44.9672	43.8693	60.4559	32.5682
ENSG00000102230	PCYT1B	0.986829	1.21302e-26	1.37962e-24	433.644	501.001	423.492	435.172	941.666	971.705	839.446	797.921
ENSG00000102271	KLHL4	1.15572	4.87303e-05	0.000445754	36.4568	41.1644	34.5708	21.0715	60.838	75.6745	74.3311	86.0731
ENSG00000102287	GABRE	1.52961	5.37508e-06	6.32536e-05	23.9847	13.0521	26.8884	22.9038	46.7306	63.6105	86.224	54.6681
ENSG00000102349	KLF8	0.772506	8.62979e-06	9.65826e-05	84.4263	100.401	98.9109	125.513	185.159	167.8	168.484	177.962
ENSG00000102452	NALCN	1.27665	0.000144532	0.00114624	21.1066	33.1323	13.4442	47.6399	68.7733	63.6105	67.3935	80.2574
ENSG00000102871	TRADD	-0.875489	0.000424116	0.00289051	117.046	93.3728	103.712	84.286	67.0099	41.6758	67.3935	39.5471
ENSG00000102879	CORO1A	-0.66975	1.86165e-10	5.27048e-09	588.106	650.598	582.902	506.632	334.168	348.761	398.415	382.677
ENSG00000102924	CBLN1	1.56307	2.80209e-19	1.92104e-17	120.883	98.3929	67.221	76.0407	262.749	271.99	271.556	264.035
ENSG00000103037	SETD6	0.667718	0.00099227	0.00597933	123.761	89.3568	72.9828	123.681	193.976	159.026	132.805	165.167
ENSG00000103154	NECAB2	0.860012	7.17499e-13	2.80666e-11	237.929	268.07	198.782	208.883	403.823	411.275	413.281	429.203
ENSG00000103175	WFDC1	-1.995	0.00442182	0.0207844	8.63451	33.1323	13.4442	17.4069	7.93539	2.19347	0.991081	6.9789
ENSG00000103266	STUB1	-0.623182	1.45365e-14	7.06223e-13	1083.15	1141.56	1147.56	1118.62	789.13	654.749	663.033	808.39
ENSG00000103404	USP31	0.634547	2.91933e-10	8.03368e-09	423.091	366.463	362.033	390.281	666.572	619.654	553.023	552.497
ENSG00000103449	SALL1	-3.49049	1.24481e-143	4.89858e-140	684.045	656.622	741.351	767.736	64.3648	76.7713	53.5184	59.3207
ENSG00000104044	OCA2	1.35668	5.63734e-05	0.000506023	13.4315	39.1564	31.6899	18.323	60.838	55.9334	66.4024	79.0942
ENSG00000104081	BMF	0.701918	1.18621e-30	1.62083e-28	1071.64	1064.25	1098.58	1029.76	1818.09	1790.96	1654.11	1670.28
ENSG00000104112	SCG3	0.78319	1.93798e-08	3.7942e-07	222.578	222.89	192.06	207.05	371.2	274.183	385.53	422.224
ENSG00000104154	SLC30A4	0.714432	0.000197723	0.00149573	100.736	92.3688	122.918	90.6991	180.75	137.092	207.136	140.741
ENSG00000104313	EYA1	2.76136	3.71285e-09	8.36816e-08	15.3502	13.0521	3.8412	1.8323	68.7733	41.6758	74.3311	44.1997
ENSG00000104321	TRPA1	5.43492	1.69725e-05	0.000177445	0	0	0.9603	0	18.5159	9.87059	15.8573	5.81575
ENSG00000104856	RELB	-0.587575	0.000614982	0.00397777	175.568	165.661	199.742	141.087	122.558	110.77	106.046	113.989
ENSG00000104879	CKM	1.20991	0.00413232	0.0196918	25.9035	18.0722	12.4839	9.16152	23.8062	38.3856	37.6611	52.3418
ENSG00000105143	SLC1A6	1.69607	2.06402e-09	4.89888e-08	34.538	31.1243	18.2457	43.9753	126.966	115.157	94.1527	77.9311
ENSG00000105329	TGFB1	-0.73517	0.000287416	0.0020753	114.167	155.621	168.052	135.591	88.171	104.19	66.4024	86.0731
ENSG00000105472	CLEC11A	-0.622595	0.00153501	0.00863676	137.193	173.694	233.353	152.081	111.977	107.48	95.1438	138.415
ENSG00000105612	DNASE2	-0.722374	2.16748e-09	5.11972e-08	408.7	357.427	344.748	432.424	248.642	224.83	238.851	222.162
ENSG00000105737	GRIK5	0.825692	8.53109e-05	0.000728233	75.7918	72.2887	95.0697	65.0468	164.88	140.382	103.072	137.252
ENSG00000105792	C7orf63	0.87116	0.00428445	0.0202549	28.7817	35.1403	38.412	26.5684	76.7087	41.6758	60.4559	55.8312
ENSG00000105889	STEAP1B	2.63735	2.6549e-10	7.36037e-09	7.67512	4.01604	21.1266	6.41307	53.7843	67.9974	63.4292	59.3207
ENSG00000105997	HOXA3	0.772362	1.77175e-15	9.52485e-14	433.644	382.527	370.676	357.299	660.4	720.553	605.55	651.364
ENSG00000106123	EPHB6	0.622379	1.66851e-06	2.21522e-05	198.594	217.87	217.028	217.128	314.77	372.889	347.869	273.34
ENSG00000106278	PTPRZ1	-1.08325	9.10121e-60	3.97945e-57	2112.58	2353.4	2164.52	2414.06	1129.47	1116.47	977.206	1044.51
ENSG00000106333	PCOLCE	0.964578	9.44107e-13	3.6211e-11	270.548	256.022	175.735	245.529	517.563	415.662	421.209	494.339
ENSG00000106404	CLDN15	0.797293	5.77859e-05	0.000516112	83.4669	128.513	70.1019	116.351	188.686	152.446	179.386	170.983
ENSG00000106714	CNTNAP3	0.881809	1.59641e-09	3.86359e-08	146.787	155.621	131.561	179.566	289.201	242.378	284.44	315.214
ENSG00000106992	AK1	0.607257	0.011047	0.0438848	61.401	107.429	67.221	60.4661	91.6978	103.093	144.698	111.662
ENSG00000107282	APBA1	0.636195	8.02158e-07	1.15038e-05	231.213	236.946	176.695	229.954	354.447	305.988	352.825	345.456
ENSG00000107731	UNC5B	1.02841	1.01775e-26	1.17106e-24	372.243	411.644	324.581	360.048	682.443	749.068	781.963	782.8
ENSG00000107742	SPOCK2	1.09894	2.00088e-11	6.69547e-10	112.249	157.629	125.799	98.9445	272.448	300.505	250.743	233.793
ENSG00000107807	TLX1	-5.65083	4.23922e-06	5.08913e-05	8.63451	9.03608	19.206	25.6523	0	0	0	1.16315
ENSG00000107829	FBXW4	-0.602592	0.00310884	0.015541	187.081	180.722	181.497	114.519	79.3539	111.867	116.948	130.273
ENSG00000107954	NEURL1	0.766786	0.00258692	0.0133297	48.9289	48.1924	78.7446	61.3822	95.2246	108.577	130.823	68.6259
ENSG00000107984	DKK1	4.83035	0.000670103	0.004285	0	1.00401	0	0	4.40855	1.09673	14.8662	12.7947
ENSG00000108018	SORCS1	0.749293	1.12765e-05	0.000122652	189	140.561	167.092	206.134	328.878	321.343	331.021	198.899
ENSG00000108309	RUNDC3A	0.589327	3.87568e-05	0.000363999	165.015	189.758	190.139	184.147	238.062	335.6	259.663	265.198
ENSG00000108375	RNF43	0.756126	0.00956979	0.0389926	38.3756	28.1123	35.5311	45.8076	55.5477	49.353	82.2597	62.8101
ENSG00000108379	WNT3	0.778045	3.00262e-23	2.78677e-21	598.659	560.237	556.014	599.164	1036.01	1028.74	902.875	1001.47
ENSG00000108551	RASD1	-1.49346	4.69838e-07	7.0731e-06	58.5228	92.3688	93.1491	82.4537	20.2793	29.6118	40.6343	25.5893
ENSG00000108691	CCL2	-1.56025	4.07142e-08	7.55748e-07	90.1827	116.465	124.839	80.6214	44.9672	17.5477	34.6878	41.8734
ENSG00000108821	COL1A1	0.649065	1.57853e-32	2.47367e-30	2646	2630.5	2796.39	2676.08	4506.42	4279.45	3774.04	4295.52
ENSG00000109046	WSB1	0.674721	4.66732e-09	1.03184e-07	3717.64	3432.71	3274.62	4325.16	6561.68	5361.93	6187.32	5433.08
ENSG00000109132	PHOX2B	2.01919	0.00106563	0.006348	15.3502	1.00401	0.9603	9.16152	29.0964	23.0314	27.7503	27.9156
ENSG00000109705	NKX3-2	-3.24228	0.00199013	0.0107106	7.67512	1.00401	20.1663	19.2392	1.76342	0	0.991081	2.3263
ENSG00000109819	PPARGC1A	0.669939	0.000258969	0.00188932	108.411	105.421	103.712	77.873	162.235	140.382	143.707	182.615
ENSG00000109851	DBX1	3.04555	7.20521e-09	1.53265e-07	3.83756	8.03207	2.8809	4.58076	57.3111	47.1595	23.7859	30.2419
ENSG00000110076	NRXN2	1.38751	1.69575e-27	2.02215e-25	265.751	217.87	172.854	266.6	615.433	576.881	555.005	669.975
ENSG00000110077	MS4A6A	-1.6944	0.0113021	0.0446458	26.8629	14.0561	8.6427	14.6584	8.8171	2.19347	4.9554	3.48945
ENSG00000110436	SLC1A2	2.02004	2.86194e-129	7.03895e-126	343.462	318.271	370.676	410.436	1565.03	1442.2	1421.21	1427.19
ENSG00000110660	SLC35F2	-1.2316	7.35978e-12	2.57671e-10	212.985	190.762	209.345	206.134	67.0099	100.899	76.3132	107.01
ENSG00000110693	SOX6	1.31703	6.74315e-14	3.00177e-12	94.0202	113.453	103.712	83.3699	223.954	253.345	306.244	197.736
ENSG00000110719	TCIRG1	-0.825482	0.00614041	0.0270046	79.6294	110.441	49.9356	61.3822	56.4294	33.9987	43.6076	34.8945
ENSG00000110876	SELPLG	-0.900449	0.00449541	0.021075	68.1167	39.1564	62.4195	74.2083	45.8489	31.8052	26.7592	25.5893
ENSG00000110975	SYT10	-0.68141	1.32256e-05	0.000141582	237.929	290.159	346.668	355.467	195.74	183.154	229.931	157.025
ENSG00000111052	LIN7A	0.699802	3.85708e-11	1.23001e-09	257.116	278.111	296.733	284.923	447.027	456.241	485.63	424.55
ENSG00000111058	ACSS3	0.649127	5.59002e-07	8.30107e-06	226.416	251.002	205.504	217.128	350.92	304.892	415.263	338.477
ENSG00000111087	GLI1	-1.03493	2.77886e-06	3.4915e-05	131.436	169.678	98.9109	142.92	52.0209	67.9974	71.3578	74.4416
ENSG00000111110	PPM1H	0.96389	1.93541e-27	2.28031e-25	354.974	388.552	378.358	412.269	770.614	785.261	724.48	711.848
ENSG00000111218	PRMT8	-0.921084	3.24544e-07	5.07609e-06	217.782	202.81	246.797	167.656	84.6441	107.48	127.849	122.131
ENSG00000111319	SCNN1A	2.13669	0.0126137	0.0487695	3.83756	4.01604	0.9603	0.916152	4.40855	12.0641	8.91973	17.4473
ENSG00000111348	ARHGDIB	-1.059	0.000136565	0.00109052	80.5888	68.2726	75.8637	69.6276	32.6233	28.515	29.7324	51.1786
ENSG00000111664	GNB3	1.0511	1.57424e-09	3.81463e-08	143.908	103.413	135.402	213.464	331.523	292.828	318.137	294.277
ENSG00000111727	HCFC2	0.686005	6.26473e-07	9.19201e-06	166.934	137.549	161.33	158.494	243.352	267.603	247.77	246.588
ENSG00000111729	CLEC4A	4.18129	0.00142636	0.00810428	0	0	0.9603	0.916152	6.17197	7.67713	13.8751	6.9789
ENSG00000111799	COL12A1	1.41167	7.2739e-58	2.8063e-55	413.497	433.732	395.644	439.753	1001.62	1270.02	1107.04	1101.5
ENSG00000111834	RSPH4A	0.776453	5.48341e-05	0.000494461	74.8324	99.3969	73.9431	82.4537	127.848	126.124	156.591	155.862
ENSG00000112139	MDGA1	0.770366	5.74871e-31	8.13752e-29	1082.19	1097.38	992.95	1140.61	1860.41	1901.73	1672.94	1925.01
ENSG00000112164	GLP1R	4.5947	0.00107694	0.00640759	0	0	0	0.916152	2.64513	7.67713	10.9019	6.9789
ENSG00000112238	PRDM13	-0.944264	0.00143439	0.00814517	68.1167	70.2806	92.1888	77.873	22.9244	39.4824	36.67	62.8101
ENSG00000112319	EYA4	1.22429	0.00312699	0.0156068	37.4162	20.0802	16.3251	7.32922	55.5477	36.1922	57.4827	39.5471
ENSG00000112333	NR2E1	-2.76288	0.00305123	0.0152802	10.5533	10.0401	21.1266	7.32922	0	0	4.9554	2.3263
ENSG00000112378	PERP	1.46417	2.85005e-20	2.12415e-18	76.7512	111.445	101.792	122.764	294.491	277.473	301.289	265.198
ENSG00000112379	KIAA1244	2.12176	1.11146e-09	2.7405e-08	16.3096	13.0521	12.4839	33.8976	111.977	75.6745	83.2508	59.3207
ENSG00000112414	GPR126	-1.09983	1.26949e-10	3.69505e-09	227.375	241.966	187.258	207.967	111.977	87.7386	116.948	84.91
ENSG00000112419	PHACTR2	0.669031	0.000195874	0.0014846	109.37	111.445	121.958	96.196	195.74	198.509	169.475	132.599
ENSG00000112539	C6orf118	0.620329	2.95876e-06	3.69394e-05	208.188	265.058	178.616	210.715	335.05	333.407	317.146	339.64
ENSG00000112562	SMOC2	1.30978	1.16374e-49	3.13668e-47	412.538	397.588	436.936	369.209	925.795	1006.8	965.313	1111.97
ENSG00000112769	LAMA4	-0.950733	1.00422e-08	2.08649e-07	208.188	214.858	181.497	184.147	97.8698	101.996	117.939	89.5626
ENSG00000112837	TBX18	2.03851	0.00276485	0.0141009	0	3.01203	10.5633	4.58076	21.161	16.451	21.8038	15.121
ENSG00000113209	PCDHB5	-1.72822	2.58398e-14	1.21053e-12	149.665	224.898	176.695	216.212	81.1173	64.7072	43.6076	40.7103
ENSG00000113361	CDH6	0.969949	7.37815e-31	1.01519e-28	573.715	523.089	504.157	491.974	1094.2	1052.86	1031.72	916.563
ENSG00000113389	NPR3	2.65623	0.000408407	0.00279604	3.83756	1.00401	3.8412	1.8323	25.5696	7.67713	10.9019	22.0999
ENSG00000113430	IRX4	-1.27927	0.0042447	0.0200959	44.1319	28.1123	32.6502	45.8076	7.05368	27.4183	19.8216	8.14205
ENSG00000113494	PRLR	2.55878	0.000408999	0.00279717	0.95939	1.00401	6.7221	3.66461	20.2793	18.6445	25.7681	8.14205
ENSG00000113580	NR3C1	0.858084	2.91142e-13	1.21416e-11	226.416	253.01	236.234	191.476	416.167	418.952	391.477	416.408
ENSG00000113916	BCL6	0.597802	2.59342e-06	3.28789e-05	271.507	217.87	314.978	296.833	464.661	418.952	413.281	368.719
ENSG00000114113	RBP2	3.8821	0.0041687	0.0198172	0.95939	1.00401	0	0	7.05368	4.38693	9.91081	6.9789
ENSG00000114204	SERPINI2	1.83237	0.00332589	0.0164423	2.87817	8.03207	0.9603	13.7423	33.505	19.7412	22.7949	15.121
ENSG00000114279	FGF12	0.757144	1.03926e-05	0.000113855	118.005	96.3849	138.283	145.668	211.61	235.798	222.993	172.146
ENSG00000114626	ABTB1	1.32749	0.00414744	0.0197538	12.4721	12.0481	10.5633	12.8261	29.9781	19.7412	19.8216	51.1786
ENSG00000114857	NKTR	0.631431	8.44607e-07	1.20163e-05	3077.72	2316.25	2498.7	3360.45	4554.91	4210.36	4462.84	4204.79
ENSG00000115107	STEAP3	0.770906	4.80837e-06	5.71161e-05	96.8984	137.549	102.752	120.932	174.578	214.96	205.154	187.267
ENSG00000115339	GALNT3	1.17624	9.74805e-17	5.72545e-15	125.68	114.457	119.077	120.016	279.502	244.571	279.485	279.156
ENSG00000115380	EFEMP1	1.18552	0.00106411	0.00634414	17.269	35.1403	41.2929	10.9938	59.9562	55.9334	56.4916	65.1364
ENSG00000115507	OTX1	0.659574	0.00477014	0.0221153	70.9949	89.3568	74.9034	48.5561	130.493	127.221	104.063	84.91
ENSG00000116014	KISS1R	-1.16421	0.000192282	0.00146018	45.0913	54.2165	61.4592	65.0468	23.8062	25.2248	20.8127	31.4051
ENSG00000116017	ARID3A	-0.621834	8.84206e-15	4.36031e-13	1921.66	1870.47	2058.88	2349.01	1466.28	1421.37	1180.38	1259.69
ENSG00000116035	VAX2	-0.653304	0.00226399	0.0119076	201.472	144.577	259.281	187.811	96.1063	183.154	124.876	101.194
ENSG00000116299	KIAA1324	0.721563	0.00760661	0.0323816	25.9035	61.2446	56.6577	51.3045	80.2356	77.868	84.2419	79.0942
ENSG00000116396	KCNC4	0.784313	0.00142611	0.00810428	90.1827	94.3769	57.618	52.2207	142.837	123.931	85.233	154.699
ENSG00000116586	LAMTOR2	-0.606341	1.34947e-07	2.28899e-06	467.223	559.233	615.552	521.291	300.663	393.727	346.878	382.677
ENSG00000116652	DLEU2L	2.6661	0.00142791	0.00811072	4.79695	0	2.8809	0.916152	22.0427	13.1608	9.91081	9.3052
ENSG00000116661	FBXO2	0.62925	0.00716264	0.0307981	82.5075	75.3007	81.6255	49.4722	109.332	122.834	80.2776	134.925
ENSG00000116962	NID1	-0.586636	4.07144e-25	4.40163e-23	1920.7	2062.23	1920.6	1901.02	1330.5	1325.95	1253.72	1285.28
ENSG00000116990	MYCL	-1.077	1.57837e-18	1.04566e-16	539.177	456.824	580.981	417.766	246.879	229.217	234.886	233.793
ENSG00000117069	ST6GALNAC5	0.615589	0.000143741	0.00114181	118.005	187.75	143.085	159.411	226.599	235.798	206.145	264.035
ENSG00000117152	RGS4	1.24073	2.16076e-15	1.14288e-13	104.573	91.3648	98.9109	87.9506	241.588	227.024	212.091	223.325
ENSG00000117228	GBP1	3.28512	2.50057e-15	1.31203e-13	7.67512	12.0481	6.7221	1.8323	75.827	67.9974	53.5184	75.6048
ENSG00000117394	SLC2A1	-0.726479	1.11828e-69	6.28666e-67	6662.96	7003.97	6549.25	6589.88	3996.79	4114.94	3911.8	4181.53
ENSG00000117598	LPPR5	1.46085	8.91975e-05	0.000756813	21.1066	25.1002	12.4839	12.8261	67.0099	49.353	38.6522	40.7103
ENSG00000117971	CHRNB4	-1.14096	0.000987848	0.00595493	52.7664	37.1483	67.221	49.4722	19.3976	20.8379	34.6878	18.6104
ENSG00000118407	FILIP1	-0.607354	0.00213335	0.0113273	115.127	116.465	113.315	115.435	85.5258	63.6105	73.34	79.0942
ENSG00000118432	CNR1	1.07683	1.20276e-55	4.08025e-53	844.263	761.039	784.565	813.543	1804.86	1678	1724.48	1545.83
ENSG00000118473	SGIP1	1.02158	1.21916e-05	0.000131795	51.8071	57.2285	42.2532	86.1183	129.611	121.737	108.028	123.294
ENSG00000118503	TNFAIP3	-0.626847	0.00103087	0.00616891	187.081	242.97	185.338	127.345	119.031	111.867	131.814	117.478
ENSG00000118508	RAB32	-1.33051	6.38515e-57	2.28426e-54	1842.03	1764.04	1731.42	1554.71	646.293	652.556	628.345	817.695
ENSG00000118515	SGK1	0.808214	0.00654513	0.0285231	29.7411	27.1082	36.4914	49.4722	74.0636	59.2236	48.563	68.6259
ENSG00000118557	PMFBP1	1.18431	5.74179e-05	0.000513291	36.4568	26.1042	27.8487	36.6461	68.7733	99.8027	53.5184	67.4627
ENSG00000118596	SLC16A7	2.06334	0.000700788	0.00443652	1.91878	3.01203	6.7221	10.0777	37.0318	21.9347	16.8484	15.121
ENSG00000118997	DNAH7	0.83227	0.00384457	0.0185315	44.1319	39.1564	47.0547	26.5684	53.7843	87.7386	59.4649	79.0942
ENSG00000119283	TRIM67	1.03089	4.13205e-52	1.21347e-49	1093.7	1100.39	993.91	1072.81	2009.42	2405.13	2055.5	2241.39
ENSG00000119408	NEK6	-0.896133	2.69087e-19	1.85465e-17	689.801	891.56	813.374	916.152	408.232	460.628	438.058	474.565
ENSG00000119681	LTBP2	1.97735	2.29472e-26	2.58006e-24	54.6852	47.1884	84.5064	64.1307	234.535	224.83	257.681	271.014
ENSG00000119737	GPR75	1.05567	1.99303e-05	0.000203186	32.6193	46.1844	48.015	51.3045	86.4075	101.996	105.055	76.7679
ENSG00000119782	FKBP1B	-0.589014	0.00531439	0.0240819	134.315	101.405	105.633	111.771	74.0636	76.7713	59.4649	91.8889
ENSG00000119866	BCL11A	2.43337	5.91667e-13	2.35185e-11	11.5127	18.0722	9.603	32.0653	70.5368	101.996	97.1259	117.478
ENSG00000119900	OGFRL1	-0.661833	1.07169e-09	2.66245e-08	475.857	497.989	419.651	515.794	323.587	311.472	292.369	277.993
ENSG00000119946	CNNM1	2.42415	0.000343434	0.00241872	5.75634	0	3.8412	5.49691	33.505	13.1608	14.8662	19.7736
ENSG00000120149	MSX2	1.50618	3.0996e-54	9.99799e-52	419.253	534.133	401.405	397.61	1125.94	1188.86	1297.32	1364.38
ENSG00000120156	TEK	0.795584	9.2432e-13	3.55213e-11	286.858	233.934	271.765	257.439	415.285	493.53	458.87	457.118
ENSG00000120251	GRIA2	1.77956	8.65015e-10	2.21504e-08	27.8223	43.1724	17.2854	46.7238	147.245	84.4484	108.028	123.294
ENSG00000120318	ARAP3	-0.669205	7.23649e-11	2.19054e-09	644.71	554.213	635.719	711.85	398.533	390.437	364.718	450.139
ENSG00000120645	IQSEC3	1.54898	5.00905e-05	0.000456922	23.9847	19.0762	15.3648	9.16152	50.2574	53.7399	61.447	31.4051
ENSG00000120833	SOCS2	-1.33944	9.87095e-30	1.3123e-27	634.157	628.51	708.701	658.714	278.62	319.149	211.1	230.304
ENSG00000121207	LRAT	1.52528	2.53106e-11	8.28637e-10	105.533	69.2766	41.2929	54.053	182.514	184.251	185.332	225.651
ENSG00000121236	TRIM6	-1.03089	0.00562117	0.025154	69.0761	53.2125	44.1738	102.609	30.8598	12.0641	52.5273	36.0577
ENSG00000121281	ADCY7	-1.15917	2.08295e-06	2.71238e-05	92.1014	124.497	113.315	123.681	65.2465	58.1268	32.7057	46.526
ENSG00000121297	TSHZ3	0.758437	5.00595e-11	1.56097e-09	199.553	227.91	211.266	226.29	377.372	365.212	369.673	350.108
ENSG00000121318	TAS2R10	2.42808	0.000697758	0.00442588	0	7.02806	4.8015	1.8323	23.8062	17.5477	20.8127	10.4684
ENSG00000121454	LHX4	0.965494	0.000132886	0.0010659	45.0913	37.1483	42.2532	65.0468	79.3539	82.2549	105.055	104.684
ENSG00000121570	DPPA4	-0.724321	1.57971e-19	1.11008e-17	1537.9	1436.74	1362.67	1467.68	869.366	837.904	1024.78	778.148
ENSG00000121871	SLITRK3	1.58604	1.99953e-07	3.31447e-06	27.8223	36.1443	16.3251	21.0715	65.2465	66.9007	90.1884	81.4205
ENSG00000121904	CSMD2	1.69801	0.000172996	0.00133485	14.3908	5.02005	11.5236	15.5746	36.1501	21.9347	36.67	56.9944
ENSG00000122012	SV2C	2.35338	1.18041e-05	0.000127896	10.5533	2.00802	2.8809	14.6584	21.161	42.7726	57.4827	33.7314
ENSG00000122254	HS3ST2	5.43735	0.000455368	0.00307264	0	0	0	0	17.6342	8.77386	3.96432	0
ENSG00000122420	PTGFR	2.3144	3.11519e-17	1.8802e-15	23.0254	52.2085	19.206	32.0653	188.686	165.607	160.555	111.662
ENSG00000122481	RWDD3	0.808445	0.00304027	0.0152292	60.4416	46.1844	43.2135	77.873	96.1063	59.2236	121.903	122.131
ENSG00000122585	NPY	-7.94485	4.27229e-13	1.74402e-11	47.0101	67.2686	35.5311	36.6461	0	0	0	0
ENSG00000122644	ARL4A	-0.595108	4.82494e-13	1.95341e-11	1784.47	1639.55	1781.36	1639	1020.14	1086.86	1371.66	1051.49
ENSG00000122733	KIAA1045	2.3997	2.61575e-13	1.09973e-11	20.1472	9.03608	15.3648	28.4007	107.569	119.544	94.1527	65.1364
ENSG00000122870	BICC1	-0.812273	0.00141378	0.00804907	82.5075	103.413	128.68	111.771	65.2465	71.2876	33.6968	73.2785
ENSG00000123496	IL13RA2	-1.7348	2.97321e-36	5.6797e-34	558.365	451.804	506.078	413.185	127.848	141.479	135.778	176.799
ENSG00000123560	PLP1	-1.84143	1.5533e-06	2.07618e-05	63.3197	106.425	70.1019	45.8076	26.4513	5.48366	22.7949	24.4262
ENSG00000123570	RAB9B	0.839161	7.73565e-05	0.000666988	76.7512	63.2526	107.554	114.519	161.353	141.479	203.172	141.904
ENSG00000123836	PFKFB2	0.585052	9.25728e-06	0.000102618	205.309	280.119	209.345	270.265	380.017	332.31	389.495	344.293
ENSG00000124067	SLC12A4	-0.931783	8.1833e-15	4.05579e-13	428.847	461.844	503.197	395.778	252.169	211.669	219.029	254.73
ENSG00000124194	GDAP1L1	0.619356	4.62876e-11	1.45721e-09	457.629	573.289	541.609	470.902	813.818	703.006	815.66	803.737
ENSG00000124406	ATP8A1	0.810013	1.87381e-09	4.48529e-08	237.929	195.782	275.606	272.097	519.327	410.178	386.522	403.613
ENSG00000124440	HIF3A	0.681723	0.000206656	0.0015531	130.477	101.405	81.6255	122.764	196.621	185.348	161.546	155.862
ENSG00000124493	GRM4	4.76783	0.00579515	0.0257976	0	0	0	0	7.93539	0	1.98216	9.3052
ENSG00000125084	WNT1	2.1235	6.3434e-06	7.33761e-05	4.79695	10.0401	9.603	9.16152	39.6769	54.8366	22.7949	29.0788
ENSG00000125285	SOX21	-0.857382	6.02591e-38	1.23506e-35	2394.64	2659.62	2504.46	2545.07	1482.15	1461.94	1201.19	1431.84
ENSG00000125378	BMP4	-0.673518	0.00503686	0.0231068	91.142	123.493	72.9828	108.106	66.1282	61.417	47.5719	73.2785
ENSG00000125398	SOX9	-0.679429	4.30895e-07	6.5419e-06	428.847	523.089	486.872	466.322	394.124	265.409	274.529	251.241
ENSG00000125430	HS3ST3B1	-1.26441	4.38837e-35	7.92161e-33	808.766	773.087	822.977	1028.84	381.78	359.728	342.914	344.293
ENSG00000125675	GRIA3	2.24972	0.000739294	0.00464443	4.79695	9.03608	3.8412	1.8323	35.2684	21.9347	29.7324	4.6526
ENSG00000125753	VASP	-0.652556	1.52892e-24	1.60872e-22	1491.85	1526.09	1448.13	1416.37	961.063	960.738	943.509	873.526
ENSG00000125848	FLRT3	0.684105	7.12685e-10	1.84826e-08	240.807	309.235	292.891	273.93	427.629	440.887	477.701	447.813
ENSG00000125851	PCSK2	0.638821	0.000260351	0.00189818	129.518	99.3969	145.005	148.417	176.342	177.671	240.833	219.835
ENSG00000125864	BFSP1	-1.45112	0.00075195	0.00470741	23.9847	36.1443	49.9356	41.2269	8.8171	20.8379	8.91973	17.4473
ENSG00000125931	CITED1	-1.39545	5.10088e-11	1.58554e-09	147.746	142.569	154.608	115.435	59.9562	42.7726	50.5451	59.3207
ENSG00000125966	MMP24	0.872189	6.61427e-06	7.61067e-05	124.721	88.3528	139.243	98.0283	210.729	242.378	146.68	225.651
ENSG00000126458	RRAS	-1.0461	7.03027e-09	1.49867e-07	160.218	155.621	180.536	173.153	68.7733	82.2549	79.2865	95.3784
ENSG00000126500	FLRT1	1.84363	5.91714e-05	0.00052729	14.3908	6.02405	10.5633	6.41307	42.3221	24.1281	33.6968	33.7314
ENSG00000126583	PRKCG	1.23882	3.27265e-29	4.20867e-27	238.888	220.882	240.075	227.206	576.638	552.753	469.772	589.717
ENSG00000126733	DACH2	1.24211	5.66517e-23	5.06672e-21	182.284	209.838	190.139	240.948	551.95	444.177	438.058	512.949
ENSG00000126895	AVPR2	5.23912	0.00116261	0.00681833	0	0	0	0	0	5.48366	3.96432	17.4473
ENSG00000127152	BCL11B	2.89963	2.65029e-11	8.63363e-10	10.5533	3.01203	8.6427	6.41307	59.9562	55.9334	35.6789	62.8101
ENSG00000127220	ABHD8	-0.595872	7.31827e-05	0.000635456	310.842	254.014	305.375	214.38	180.75	165.607	171.457	200.062
ENSG00000127241	MASP1	1.80587	3.36876e-05	0.000322391	4.79695	12.0481	15.3648	14.6584	29.9781	40.5791	33.6968	60.4838
ENSG00000127252	HRASLS	1.24399	1.56718e-05	0.000165517	42.2132	39.1564	24.0075	35.7299	59.0745	109.673	72.3489	94.2152
ENSG00000127418	FGFRL1	-0.863853	2.61705e-35	4.76788e-33	1323.96	1259.03	1298.33	1223.98	693.905	732.617	655.105	725.806
ENSG00000127863	TNFRSF19	-0.743903	5.88696e-25	6.26118e-23	1118.65	1097.38	1149.48	1036.17	635.713	642.685	665.015	686.259
ENSG00000128052	KDR	-1.21044	0.00126305	0.00731798	52.7664	71.2846	54.7371	28.4007	27.333	30.7085	14.8662	16.2841
ENSG00000128228	SDF2L1	-0.761127	5.4484e-09	1.18982e-07	643.751	902.604	762.478	618.403	469.069	388.243	347.869	522.255
ENSG00000128285	MCHR1	-1.51198	3.14759e-05	0.000303588	83.4669	37.1483	55.6974	85.2022	34.3867	18.6445	13.8751	24.4262
ENSG00000128394	APOBEC3F	-1.58536	0.000940501	0.00570447	27.8223	21.0842	24.0075	42.143	6.17197	8.77386	9.91081	13.9578
ENSG00000128510	CPA4	0.923012	3.6309e-08	6.7975e-07	195.716	124.497	171.894	155.746	322.706	358.632	324.083	222.162
ENSG00000128567	PODXL	-0.765339	1.68561e-58	6.76858e-56	5640.25	5798.15	5524.61	5435.53	3155.64	3524.9	3127.85	3375.46
ENSG00000128573	FOXP2	0.65353	0.00418253	0.0198595	69.0761	53.2125	61.4592	82.4537	111.095	88.8353	128.841	89.5626
ENSG00000128591	FLNC	0.833183	4.19054e-57	1.52691e-54	3580.44	3705.8	3745.17	3927.55	6781.23	6983.99	5961.35	6930.05
ENSG00000128606	LRRC17	-0.767391	0.000465933	0.00313318	108.411	88.3528	100.831	115.435	53.7843	58.1268	58.4738	73.2785
ENSG00000128805	ARHGAP22	1.02684	0.00094194	0.00571144	36.4568	20.0802	42.2532	55.8853	93.4612	94.319	52.5273	75.6048
ENSG00000128965	CHAC1	-0.656994	0.000198511	0.00149996	150.624	157.629	181.497	170.404	89.0527	94.319	111.001	125.62
ENSG00000129151	BBOX1	1.21338	0.000757781	0.00473938	28.7817	15.0601	15.3648	32.9815	53.7843	43.8693	74.3311	41.8734
ENSG00000129244	ATP1B2	0.63177	7.7113e-08	1.36323e-06	230.254	215.862	275.606	249.193	377.372	384.953	388.504	353.598
ENSG00000129538	RNASE1	-1.87557	0.000801158	0.0049681	33.5786	13.0521	30.7296	21.9877	3.52684	4.38693	7.92865	11.6315
ENSG00000129667	RHBDF2	-0.902873	0.00015946	0.00124555	91.142	133.533	89.3079	89.7829	52.9026	65.804	50.5451	46.526
ENSG00000129910	CDH15	1.4949	0.00704536	0.0303602	12.4721	5.02005	2.8809	14.6584	20.2793	19.7412	18.8305	40.7103
ENSG00000130032	PRRG3	1.27484	0.00516057	0.0235754	11.5127	5.02005	30.7296	14.6584	42.3221	41.6758	27.7503	38.384
ENSG00000130052	STARD8	0.812449	0.000170719	0.00131883	72.9136	66.2646	80.6652	95.2799	125.203	189.735	111.992	127.947
ENSG00000130226	DPP6	2.66245	1.96118e-08	3.83199e-07	6.71573	3.01203	4.8015	20.1554	38.7952	74.5778	42.6165	66.2996
ENSG00000130312	MRPL34	-0.648724	2.52968e-11	8.28637e-10	650.466	731.923	793.208	678.869	400.296	448.564	485.63	488.523
ENSG00000130429	ARPC1B	-0.867403	2.46687e-11	8.10319e-10	333.868	321.283	377.398	329.815	180.75	212.766	161.546	193.083
ENSG00000130518	KIAA1683	1.24108	6.21708e-06	7.19996e-05	49.8883	31.1243	28.809	74.2083	110.214	107.48	100.099	118.641
ENSG00000130558	OLFM1	0.982015	4.01196e-34	6.68978e-32	740.649	702.806	702.939	620.235	1264.37	1420.27	1271.56	1512.1
ENSG00000130653	PNPLA7	0.817665	0.00694507	0.03002	37.4162	30.1203	38.412	32.9815	48.494	88.8353	61.447	46.526
ENSG00000130711	PRDM12	-1.30604	1.16154e-29	1.53386e-27	571.796	666.662	622.274	510.297	235.416	271.99	217.047	234.956
ENSG00000130772	MED18	-1.3847	1.02422e-20	7.87208e-19	378.959	393.572	338.026	441.585	158.708	110.77	143.707	181.451
ENSG00000130775	THEMIS2	-0.727103	0.00495873	0.0228122	93.0608	64.2566	76.824	100.777	64.3648	38.3856	45.5897	53.5049
ENSG00000130940	CASZ1	1.71152	4.58274e-101	5.00944e-98	411.578	478.912	441.738	457.16	1443.36	1629.74	1368.68	1419.04
ENSG00000131037	EPS8L1	-0.609613	0.000415633	0.00283958	178.447	245.982	208.385	229.038	102.278	150.252	161.546	152.373
ENSG00000131094	C1QL1	-1.1606	1.30076e-06	1.76438e-05	79.6294	133.533	130.601	109.938	44.0855	58.1268	55.5005	45.3629
ENSG00000131188	PRR7	-0.653219	6.52414e-05	0.00057314	274.386	294.175	301.534	305.079	215.137	199.605	117.939	215.183
ENSG00000131389	SLC6A6	-0.60247	3.20136e-10	8.76076e-09	702.273	810.235	668.369	760.407	543.133	488.046	469.772	432.692
ENSG00000131398	KCNC3	0.826491	1.53866e-07	2.59422e-06	155.421	124.497	130.601	192.392	249.524	292.828	246.779	282.646
ENSG00000131781	FMO5	1.13949	0.0100418	0.0405797	14.3908	16.0641	14.4045	9.16152	23.8062	41.6758	34.6878	18.6104
ENSG00000131831	RAI2	1.43097	0.00353458	0.0173152	23.9847	13.0521	6.7221	5.49691	46.7306	24.1281	36.67	24.4262
ENSG00000131914	LIN28A	-0.741666	1.1376e-55	3.92693e-53	4366.18	4505.99	4425.06	4633.9	2673.34	2808.73	2737.37	2501.94
ENSG00000131981	LGALS3	0.64502	1.6295e-07	2.738e-06	219.7	231.926	205.504	218.96	314.77	311.472	366.7	378.024
ENSG00000132031	MATN3	-0.736118	0.000345634	0.00243055	142.949	169.678	163.251	121.848	96.1063	117.35	77.3043	67.4627
ENSG00000132164	SLC6A11	4.05757	6.423e-05	0.000566214	0	4.01604	0	0	27.333	7.67713	17.8395	11.6315
ENSG00000132205	EMILIN2	-0.666645	2.01304e-07	3.33405e-06	358.812	385.539	463.825	432.424	254.814	302.698	261.645	214.02
ENSG00000132329	RAMP1	1.18149	3.58914e-05	0.000339846	26.8629	55.2205	38.412	47.6399	78.4721	66.9007	105.055	131.436
ENSG00000132541	HRSP12	-0.728328	2.15161e-05	0.000217215	321.396	288.151	252.559	206.134	124.321	149.156	194.252	177.962
ENSG00000132718	SYT11	-0.971742	2.13622e-106	2.62702e-103	4070.69	3910.62	3945.87	3873.49	2034.1	1981.8	2034.69	2004.11
ENSG00000132749	MTL5	-1.27025	4.19917e-06	5.04721e-05	70.9949	88.3528	98.9109	68.7114	26.4513	41.6758	28.7413	39.5471
ENSG00000132837	DMGDH	5.16834	0.00195	0.0105372	0	0	0	0	14.9891	0	0.991081	9.3052
ENSG00000132881	RSG1	-0.614423	0.00958257	0.0390366	126.639	194.778	84.5064	118.184	91.6978	73.4811	80.2776	96.5415
ENSG00000132932	ATP8A2	0.704294	0.00572193	0.0255352	64.2791	36.1443	55.6974	40.3107	81.999	76.7713	83.2508	77.9311
ENSG00000133019	CHRM3	1.8893	9.66768e-14	4.20844e-12	26.8629	25.1002	38.412	50.3884	149.891	105.286	127.849	139.578
ENSG00000133101	CCNA1	1.59044	0.00567595	0.0253761	16.3096	6.02405	2.8809	6.41307	27.333	33.9987	11.893	22.0999
ENSG00000133110	POSTN	-2.8929	8.72031e-07	1.23262e-05	37.4162	21.0842	47.0547	40.3107	11.4622	5.48366	1.98216	0
ENSG00000133124	IRS4	1.9472	0.000310899	0.0022172	5.75634	3.01203	6.7221	12.8261	34.3867	16.451	21.8038	37.2208
ENSG00000133519	ZDHHC8P1	1.19417	3.54983e-11	1.13942e-09	80.5888	103.413	115.236	152.081	286.556	264.313	266.601	215.183
ENSG00000133640	LRRIQ1	0.799582	0.000570818	0.00373156	101.695	64.2566	63.3798	95.2799	131.375	179.864	158.573	95.3784
ENSG00000133958	UNC79	0.729903	8.601e-06	9.63195e-05	108.411	112.449	150.767	117.268	206.32	223.733	200.198	180.288
ENSG00000134013	LOXL2	-0.58609	5.71616e-23	5.08919e-21	2173.98	2347.37	2133.79	2145.63	1415.14	1483.88	1389.5	1578.4
ENSG00000134115	CNTN6	0.834834	3.07699e-08	5.81584e-07	169.812	218.874	193.02	132.842	321.824	297.215	297.324	357.087
ENSG00000134121	CHL1	1.46985	3.09757e-10	8.5004e-09	36.4568	59.2365	54.7371	58.6338	125.203	178.767	109.019	167.494
ENSG00000134207	SYT6	1.36091	0.000129296	0.0010405	15.3502	20.0802	27.8487	35.7299	66.1282	83.3517	33.6968	72.1153
ENSG00000134215	VAV3	-0.79319	1.15622e-06	1.5774e-05	228.335	207.83	212.226	189.644	108.45	138.188	136.769	100.031
ENSG00000134245	WNT2B	1.45561	1.32654e-120	2.90012e-117	978.578	893.568	895.96	817.208	2507.58	2527.97	2414.27	2379.81
ENSG00000134256	CD101	0.985143	0.0107503	0.0428964	35.4974	9.03608	24.9678	19.2392	49.3757	35.0954	43.6076	47.6892
ENSG00000134363	FST	-2.62412	1.30131e-31	1.89663e-29	177.487	172.69	176.695	211.631	31.7415	30.7085	36.67	19.7736
ENSG00000134531	EMP1	-0.857394	0.000528359	0.00349916	116.086	131.525	118.117	81.5376	50.2574	91.0288	51.5362	54.6681
ENSG00000134595	SOX3	-0.87292	3.90293e-45	9.84539e-43	2222.91	2435.73	2551.52	2264.73	1364	1312.79	1222	1272.49
ENSG00000134917	ADAMTS8	1.76349	0.000228996	0.00169835	4.79695	6.02405	13.4442	10.0777	32.6233	24.1281	29.7324	30.2419
ENSG00000134954	ETS1	-0.625528	2.8922e-17	1.75098e-15	1040.94	1093.37	1193.65	1186.42	732.701	753.455	747.275	692.075
ENSG00000135116	HRK	1.73411	2.36978e-23	2.22037e-21	92.1014	58.2325	71.0622	67.7953	262.749	231.411	241.824	225.651
ENSG00000135299	ANKRD6	-0.619554	5.86332e-15	2.97337e-13	1312.45	1269.07	1192.69	1208.41	806.764	936.61	736.373	764.19
ENSG00000135314	KHDC1	-1.69446	0.000112151	0.000919448	24.9441	59.2365	40.3326	65.0468	21.161	8.77386	20.8127	6.9789
ENSG00000135318	NT5E	-0.881145	0.000742828	0.00466216	104.573	65.2606	94.1094	117.268	44.0855	58.1268	66.4024	38.384
ENSG00000135333	EPHA7	0.896865	1.90374e-79	1.49832e-76	3052.78	3248.97	3317.84	3471.3	6303.34	6135.12	6150.65	5783.18
ENSG00000135525	MAP7	-0.995181	0.000176769	0.00136183	64.2791	81.3247	105.633	92.5314	47.6123	53.7399	32.7057	38.384
ENSG00000135541	AHI1	0.593345	2.43388e-08	4.6721e-07	414.456	349.395	358.192	319.737	566.939	580.172	541.13	485.034
ENSG00000135976	ANKRD36	0.594515	0.000121313	0.000985531	150.624	126.505	145.966	181.398	216.901	241.281	251.735	203.551
ENSG00000136014	USP44	-2.25653	1.04899e-20	8.03113e-19	145.827	143.573	156.529	138.339	40.5586	35.0954	26.7592	18.6104
ENSG00000136059	VILL	1.72876	0.00344898	0.0169528	5.75634	7.02806	6.7221	2.74846	16.7525	15.3543	14.8662	26.7525
ENSG00000136099	PCDH8	0.842479	4.32837e-68	2.36569e-65	3790.55	4130.49	4084.16	4025.57	7425.76	7280.11	6571.86	7468.59
ENSG00000136160	EDNRB	1.00296	1.06108e-65	5.35327e-63	1049.57	1069.27	1034.24	1002.27	2156.66	2124.37	2088.21	1952.93
ENSG00000136213	CHST12	-0.700755	2.87722e-06	3.60357e-05	314.68	283.131	349.549	374.706	171.933	246.765	167.493	230.304
ENSG00000136237	RAPGEF5	0.919523	2.91259e-13	1.21416e-11	274.386	235.942	193.02	240.948	466.424	483.659	450.942	383.84
ENSG00000136267	DGKB	1.34117	0.00109273	0.00648191	14.3908	12.0481	13.4442	12.8261	23.8062	30.7085	37.6611	41.8734
ENSG00000136490	LIMD2	-0.620084	1.59261e-20	1.21458e-18	2163.42	2420.67	2225.98	2184.11	1348.13	1637.42	1376.61	1494.65
ENSG00000136531	SCN2A	1.77763	3.36286e-18	2.18375e-16	43.1725	40.1604	49.9356	45.8076	169.288	142.575	150.644	151.21
ENSG00000136634	IL10	5.21327	5.91569e-05	0.00052729	0	0	0	0.916152	6.17197	15.3543	15.8573	5.81575
ENSG00000136826	KLF4	2.08588	1.1324e-06	1.55269e-05	18.2284	6.02405	5.7618	15.5746	33.505	61.417	55.5005	44.1997
ENSG00000136842	TMOD1	4.46398	0.000784059	0.00487276	0	0	1.9206	0	21.161	7.67713	2.97324	10.4684
ENSG00000136960	ENPP2	-0.663323	1.09583e-09	2.71215e-08	564.121	618.47	616.513	557.937	320.942	447.467	379.584	341.966
ENSG00000136982	DSCC1	-0.627613	2.25552e-09	5.31492e-08	551.649	540.157	507.038	491.058	380.899	323.536	347.869	296.603
ENSG00000137078	SIT1	-3.97391	0.00044492	0.0030104	14.3908	16.0641	13.4442	3.66461	1.76342	0	0	1.16315
ENSG00000137266	SLC22A23	-0.702894	2.21352e-24	2.31666e-22	2306.37	2205.81	2223.09	2316.03	1469.81	1409.3	1177.4	1506.28
ENSG00000137449	CPEB2	0.592054	2.53391e-06	3.22327e-05	249.441	268.07	195.901	242.78	397.651	355.341	347.869	338.477
ENSG00000137474	MYO7A	2.05696	1.0143e-05	0.00011137	14.3908	4.01604	7.6824	7.32922	41.4403	31.8052	36.67	29.0788
ENSG00000137496	IL18BP	0.601871	8.94894e-05	0.000758295	138.152	138.553	150.767	187.811	238.943	225.927	261.645	207.041
ENSG00000137558	PI15	-1.20991	4.6277e-11	1.45721e-09	171.731	172.69	173.814	201.554	86.4075	80.0615	85.233	58.1575
ENSG00000137571	SLCO5A1	1.16569	1.02533e-10	3.0371e-09	78.67	82.3287	84.5064	76.0407	199.266	201.799	147.671	172.146
ENSG00000137573	SULF1	0.944791	6.15076e-14	2.74427e-12	207.228	185.742	190.139	241.864	363.264	421.145	375.62	431.529
ENSG00000137691	C11orf70	-1.47236	0.000639353	0.00411781	47.0101	22.0882	40.3326	37.5623	7.05368	18.6445	13.8751	13.9578
ENSG00000137764	MAP2K5	-0.645985	1.36508e-14	6.64835e-13	689.801	714.854	737.51	709.102	472.596	472.692	444.004	431.529
ENSG00000137819	PAQR5	1.28472	0.00150405	0.0084893	21.1066	11.0441	20.1663	10.9938	49.3757	25.2248	39.6432	39.5471
ENSG00000137841	PLCB2	-0.787728	0.000181857	0.00139258	134.315	125.501	118.117	117.268	77.5904	84.4484	49.554	75.6048
ENSG00000137877	SPTBN5	1.00754	0.000146372	0.00115849	50.8477	40.1604	28.809	43.9753	63.4831	92.1255	86.224	88.3994
ENSG00000137959	IFI44L	2.50382	3.34818e-16	1.88764e-14	23.0254	40.1604	8.6427	44.8915	184.277	162.316	195.243	119.805
ENSG00000137965	IFI44	2.12435	0.00108049	0.00642677	3.83756	1.00401	1.9206	13.7423	21.161	16.451	23.7859	29.0788
ENSG00000137968	SLC44A5	0.951057	1.98047e-11	6.63845e-10	214.903	166.666	228.551	235.451	459.371	379.469	462.835	331.498
ENSG00000137970	RPL7P9	-0.814556	1.23664e-23	1.19275e-21	1293.26	1502	1357.86	1470.42	717.712	761.132	914.768	804.9
ENSG00000138030	KHK	-0.603653	5.64643e-05	0.000506608	217.782	241.966	261.202	229.038	135.783	140.382	165.511	184.941
ENSG00000138061	CYP1B1	0.802419	4.46746e-41	9.55454e-39	1851.62	1954.81	1772.71	1743.44	3502.15	3202.46	3093.16	2963.71
ENSG00000138136	LBX1	-3.14612	1.3131e-53	4.10103e-51	259.995	283.131	272.725	320.653	44.9672	24.1281	30.7235	26.7525
ENSG00000138316	ADAMTS14	0.702477	0.0100104	0.0404859	60.4416	38.1523	32.6502	54.053	76.7087	69.0942	63.4292	93.052
ENSG00000138606	SHF	-0.628012	1.01391e-09	2.53168e-08	615.928	621.482	729.828	546.027	384.425	401.404	404.361	437.345
ENSG00000138650	PCDH10	1.91287	7.71088e-32	1.14075e-29	62.3603	83.3328	111.395	91.6152	347.394	342.181	307.235	316.377
ENSG00000138722	MMRN1	0.58645	5.59152e-32	8.39838e-30	1972.51	1909.63	1801.52	1925.75	2847.92	2954.6	2819.63	2804.36
ENSG00000138769	CDKL2	0.926997	0.000278544	0.00201642	45.0913	49.1964	35.5311	33.8976	70.5368	76.7713	81.2686	82.5837
ENSG00000138795	LEF1	-0.799211	1.66159e-19	1.16347e-17	1157.98	1076.3	993.91	961.044	559.886	644.879	660.06	542.028
ENSG00000138798	EGF	-0.598148	0.00136091	0.00779994	200.512	213.854	151.727	196.057	88.171	133.801	127.849	155.862
ENSG00000139190	VAMP1	0.84304	1.18189e-05	0.000127985	144.868	119.477	85.4667	188.727	213.374	235.798	254.708	264.035
ENSG00000139220	PPFIA2	1.18375	3.86731e-18	2.48671e-16	161.178	123.493	146.926	137.423	348.275	299.408	313.182	331.498
ENSG00000139292	LGR5	-1.93032	7.0798e-08	1.25724e-06	50.8477	52.2085	66.2607	51.3045	14.9891	17.5477	16.8484	8.14205
ENSG00000139304	PTPRQ	2.53669	3.73982e-05	0.000352248	1.91878	6.02405	0	12.8261	29.0964	40.5791	23.7859	27.9156
ENSG00000139445	FOXN4	1.39748	0.00211732	0.0112565	10.5533	19.0762	28.809	6.41307	31.7415	51.5464	61.447	25.5893
ENSG00000139517	LNX2	-0.616458	8.39138e-08	1.4755e-06	495.045	446.784	402.366	535.033	301.545	331.213	280.476	314.051
ENSG00000139537	CCDC65	0.988963	5.20918e-06	6.13747e-05	71.9542	45.1804	56.6577	57.7176	115.504	120.641	119.921	103.52
ENSG00000139679	LPAR6	-1.25495	0.00416209	0.0198001	39.335	29.1163	19.206	43.0592	10.5805	19.7412	10.9019	13.9578
ENSG00000139874	SSTR1	3.33601	0.000176733	0.00136183	1.91878	2.00802	1.9206	0	25.5696	15.3543	7.92865	9.3052
ENSG00000139908	TSSK4	1.04763	9.70586e-06	0.000107028	47.9695	42.1684	38.412	52.2207	91.6978	96.5125	104.063	81.4205
ENSG00000139970	RTN1	1.2535	5.43897e-24	5.46006e-22	161.178	200.802	169.013	179.566	387.952	443.08	464.817	397.798
ENSG00000140092	FBLN5	1.0258	1.79082e-09	4.29185e-08	98.8172	104.417	82.5858	104.441	172.815	199.605	191.279	232.63
ENSG00000140522	RLBP1	-4.62815	0.000847603	0.00520682	15.3502	7.02806	4.8015	3.66461	0	0	0	1.16315
ENSG00000140563	MCTP2	1.69855	0.000447282	0.00302535	20.1472	6.02405	4.8015	10.0777	30.8598	31.8052	25.7681	45.3629
ENSG00000140600	SH3GL3	2.30037	0.00123493	0.00717829	3.83756	1.00401	5.7618	1.8323	14.1074	19.7412	15.8573	11.6315
ENSG00000140807	NKD1	0.788483	1.08335e-23	1.0605e-21	728.177	776.099	759.597	838.28	1240.57	1474.01	1232.9	1416.72
ENSG00000140839	CLEC18B	0.905176	3.41022e-07	5.3043e-06	94.9796	114.457	144.045	97.1122	177.224	245.668	218.038	203.551
ENSG00000141338	ABCA8	1.1294	5.54818e-16	3.04933e-14	215.863	161.645	191.1	208.883	508.746	452.951	378.593	359.414
ENSG00000141655	TNFRSF11A	-3.77545	0.00810271	0.0341244	18.2284	2.00802	3.8412	3.66461	0.88171	0	0.991081	0
ENSG00000141682	PMAIP1	-0.708864	0.000177101	0.00136332	136.233	209.838	164.211	152.081	97.8698	112.963	110.01	83.7468
ENSG00000141965	FEM1A	-1.228	0.00587906	0.0260767	14.3908	46.1844	44.1738	55.8853	14.9891	16.451	10.9019	26.7525
ENSG00000142303	ADAMTS10	1.04139	4.40244e-09	9.82113e-08	127.599	116.465	111.395	183.23	223.073	256.635	329.039	302.419
ENSG00000142449	FBN3	0.639085	4.09269e-08	7.5898e-07	296.451	278.111	327.462	376.539	484.94	563.721	450.942	494.339
ENSG00000142549	IGLON5	1.1005	2.2469e-17	1.37726e-15	139.112	188.754	190.139	187.811	370.318	369.599	370.664	403.613
ENSG00000142634	EFHD2	-0.85868	6.6741e-31	9.31344e-29	1231.86	1478.91	1359.78	1476.84	745.926	753.455	778.99	781.637
ENSG00000142694	EVA1B	-0.719014	1.88382e-05	0.000193962	210.106	248.994	246.797	241.864	183.396	141.479	145.689	102.357
ENSG00000143248	RGS5	0.742487	1.92522e-47	4.9843e-45	2102.02	1926.69	2009.91	1955.07	3478.34	3247.43	3452.93	3189.36
ENSG00000143341	HMCN1	1.8593	3.49025e-08	6.5404e-07	34.538	16.0641	22.0869	11.91	55.5477	92.1255	86.224	73.2785
ENSG00000143355	LHX9	2.53027	0.00399039	0.0191203	9.5939	1.00401	0	0	20.2793	15.3543	14.8662	10.4684
ENSG00000143369	ECM1	-0.977397	2.40835e-09	5.64128e-08	391.431	309.235	417.73	266.6	142.837	176.574	218.038	166.331
ENSG00000143387	CTSK	1.13098	0.000171445	0.00132392	39.335	33.1323	19.206	28.4007	57.3111	66.9007	79.2865	59.3207
ENSG00000143416	SELENBP1	-0.623617	2.63559e-07	4.22984e-06	406.781	496.984	385.08	395.778	240.707	275.28	275.521	303.582
ENSG00000143429	AC027612.6	-0.719229	0.00226843	0.0119175	118.964	101.405	114.276	96.196	67.8916	67.9974	40.6343	86.0731
ENSG00000143469	SYT14	0.81922	0.000151004	0.00118846	100.736	69.2766	54.7371	81.5376	120.794	117.35	150.644	152.373
ENSG00000143850	PLEKHA6	0.67362	1.57384e-23	1.51058e-21	1040.94	1013.05	1108.19	1167.18	1692.88	1716.39	1627.35	1875
ENSG00000143869	GDF7	1.5672	3.37195e-49	8.96574e-47	233.132	320.279	234.313	267.517	790.012	784.164	731.418	820.021
ENSG00000143878	RHOB	1.02859	3.32469e-67	1.76802e-64	1161.82	1235.94	1349.22	1211.15	2446.74	2667.25	2484.64	2518.22
ENSG00000144278	GALNT13	0.751333	9.61242e-07	1.34233e-05	154.462	211.846	148.846	176.817	301.545	230.314	313.182	318.703
ENSG00000144339	TMEFF2	0.713762	0.000148186	0.0011705	111.289	115.461	177.655	104.441	228.363	219.347	163.528	223.325
ENSG00000144362	PHOSPHO2	0.753061	0.00555249	0.0249374	47.0101	43.1724	45.1341	35.7299	69.6551	59.2236	98.117	60.4838
ENSG00000144406	UNC80	0.793067	2.27761e-11	7.53181e-10	265.751	231.926	258.321	297.75	493.757	388.243	481.665	461.771
ENSG00000144476	ACKR3	-2.60423	1.52298e-117	2.7242e-114	880.72	992.965	893.079	888.668	133.138	145.865	133.796	191.92
ENSG00000144619	CNTN4	1.21591	4.94333e-16	2.73216e-14	99.7765	134.537	106.593	105.358	257.459	259.926	257.681	260.546
ENSG00000144645	OSBPL10	0.698748	0.00420061	0.0199304	76.7512	40.1604	57.618	64.1307	89.9344	84.4484	93.1616	120.968
ENSG00000144649	FAM198A	2.33876	0.00259078	0.0133445	3.83756	1.00401	3.8412	7.32922	39.6769	3.2902	6.93757	31.4051
ENSG00000144668	ITGA9	0.708128	0.00532394	0.0241035	46.0507	47.1884	48.015	54.9691	81.1173	58.1268	78.2954	103.52
ENSG00000144749	LRIG1	-0.96563	3.0298e-70	1.75336e-67	2615.3	2722.87	2891.46	2664.17	1413.38	1412.59	1422.2	1327.15
ENSG00000144810	COL8A1	-0.68188	6.38545e-06	7.36892e-05	300.289	314.255	251.599	220.793	148.127	166.703	186.323	176.799
ENSG00000144847	IGSF11	1.47221	0.0106397	0.0425587	14.3908	11.0441	0.9603	7.32922	25.5696	31.8052	20.8127	15.121
ENSG00000144868	TMEM108	0.670358	0.00509968	0.0233406	60.4416	68.2726	43.2135	61.3822	74.0636	85.5451	103.072	109.336
ENSG00000145075	CCDC39	1.05844	5.08684e-06	6.01133e-05	110.33	47.1884	69.1416	82.4537	142.837	144.769	148.662	209.367
ENSG00000145087	STXBP5L	0.896661	2.17645e-07	3.58059e-06	94.9796	111.445	103.712	153.914	225.718	191.928	219.029	227.978
ENSG00000145147	SLIT2	1.0762	1.62656e-113	2.46187e-110	2320.76	2395.57	2368.1	2290.38	5203.85	5037.29	4633.3	4887.56
ENSG00000145416	2021-03-01	0.769741	0.000167123	0.00129512	122.802	74.2967	74.9034	126.429	186.041	179.864	170.466	143.068
ENSG00000145423	SFRP2	-0.732322	1.14901e-37	2.30693e-35	3153.51	3469.86	3538.7	3147.9	1947.7	1973.02	1933.6	2161.13
ENSG00000145526	CDH18	1.35215	0.00171639	0.00948644	14.3908	19.0762	10.5633	8.24537	30.8598	30.7085	45.5897	25.5893
ENSG00000145555	MYO10	-0.889892	3.3993e-43	7.86878e-41	1783.51	1934.73	1708.37	1900.1	944.311	1047.38	995.045	968.904
ENSG00000145681	HAPLN1	2.5788	1.0037e-06	1.39272e-05	1.91878	6.02405	11.5236	7.32922	38.7952	18.6445	66.4024	36.0577
ENSG00000145703	IQGAP2	0.833305	1.80272e-27	2.13677e-25	650.466	651.602	624.195	687.114	1152.39	1047.38	1204.16	1253.88
ENSG00000145721	LIX1	0.592935	2.26786e-12	8.43524e-11	507.517	499.997	477.269	480.064	693.905	737.004	804.758	728.132
ENSG00000145741	BTF3	-1.51636	2.41711e-141	7.92652e-138	10326.9	10112.4	10533.5	9298.95	3031.32	3541.35	3819.63	3691.84
ENSG00000145794	MEGF10	-1.37772	5.1009e-103	5.90384e-100	2091.47	2235.93	2286.47	2355.43	922.268	874.096	808.722	844.447
ENSG00000145808	ADAMTS19	0.650261	1.30799e-05	0.00014025	120.883	139.557	129.64	128.261	208.965	200.702	212.091	190.757
ENSG00000145819	ARHGAP26	0.757963	2.45253e-06	3.13555e-05	205.309	172.69	116.196	152.997	273.33	299.408	266.601	254.73
ENSG00000145908	ZNF300	0.61936	4.49048e-13	1.82551e-11	497.923	496.984	435.976	507.548	743.281	704.102	773.043	757.211
ENSG00000145920	CPLX2	0.95685	1.38575e-09	3.37451e-08	103.614	145.581	134.442	135.591	268.04	277.473	252.726	208.204
ENSG00000146001	PCDHB18	2.5963	0.00301206	0.0151148	0.95939	2.00802	1.9206	1.8323	11.4622	9.87059	9.91081	9.3052
ENSG00000146005	PSD2	0.624605	0.00996145	0.0403056	86.3451	76.3047	42.2532	65.0468	86.4075	98.7059	105.055	126.783
ENSG00000146122	DAAM2	1.34726	3.59986e-16	2.02374e-14	116.086	99.3969	104.673	97.1122	216.901	327.923	271.556	246.588
ENSG00000146233	CYP39A1	1.58503	1.13796e-07	1.95379e-06	30.7005	24.0962	20.1663	25.6523	87.2892	52.6432	73.34	88.3994
ENSG00000146350	TBC1D32	0.7164	0.000127814	0.00103068	136.233	78.3127	102.752	142.004	186.922	174.38	200.198	194.246
ENSG00000146352	CLVS2	1.03608	9.50843e-15	4.6772e-13	209.147	159.637	157.489	218.044	405.586	372.889	386.522	361.74
ENSG00000146374	RSPO3	1.00108	1.23649e-08	2.5264e-07	107.452	85.3408	115.236	101.693	238.062	227.024	168.484	186.104
ENSG00000147119	CHST7	-0.636729	0.00493161	0.0226981	140.071	129.517	152.688	171.321	106.687	65.804	69.3757	140.741
ENSG00000147162	OGT	0.694979	3.04789e-07	4.79762e-06	3755.05	2735.92	3038.39	4110.78	5547.72	5457.34	5756.2	5321.41
ENSG00000147256	ARHGAP36	-2.40712	0.00227546	0.0119424	9.5939	30.1203	14.4045	5.49691	2.64513	4.38693	2.97324	1.16315
ENSG00000147437	GNRH1	1.18826	0.00096249	0.00581811	22.066	12.0481	16.3251	24.7361	46.7306	41.6758	43.6076	39.5471
ENSG00000147509	RGS20	-0.628639	1.28454e-07	2.18449e-06	475.857	424.696	485.912	458.992	259.223	270.893	300.298	366.392
ENSG00000147647	DPYS	5.36914	0.000242313	0.00178301	0	0	0	0	6.17197	9.87059	11.893	1.16315
ENSG00000147724	FAM135B	4.09781	3.58738e-12	1.30444e-10	0.95939	7.02806	2.8809	0	51.1392	39.4824	50.5451	40.7103
ENSG00000147862	NFIB	1.93226	7.00796e-12	2.45791e-10	18.2284	23.0922	22.0869	33.8976	97.8698	75.6745	104.063	94.2152
ENSG00000147883	CDKN2B	0.994164	0.00434221	0.0204837	14.3908	24.0962	27.8487	21.9877	52.9026	42.7726	43.6076	36.0577
ENSG00000147889	CDKN2A	1.14772	1.92289e-05	0.000197159	35.4974	33.1323	78.7446	43.0592	108.45	95.4157	110.01	108.173
ENSG00000148200	NR6A1	-0.842752	9.96052e-20	7.10084e-18	841.385	825.295	979.506	796.136	516.682	437.596	456.888	507.134
ENSG00000148288	GBGT1	-1.62146	0.00488478	0.0225511	25.9035	24.0962	24.0075	11.91	7.93539	6.5804	1.98216	11.6315
ENSG00000148408	CACNA1B	0.607787	9.71501e-06	0.000107028	274.386	194.778	236.234	219.877	380.017	335.6	296.333	398.961
ENSG00000148600	CDHR1	-2.33533	4.52463e-09	1.00482e-07	54.6852	53.2125	41.2929	68.7114	14.1074	7.67713	14.8662	5.81575
ENSG00000148803	FUOM	-0.804355	0.000233159	0.00172338	221.619	172.69	131.561	123.681	76.7087	82.2549	119.921	93.052
ENSG00000148826	NKX6-2	-4.87251	0.000216573	0.00161474	4.79695	11.0441	11.5236	9.16152	0	0	0	1.16315
ENSG00000148848	ADAM12	0.927295	4.01511e-15	2.05198e-13	257.116	226.906	245.837	306.911	534.316	435.403	497.523	504.807
ENSG00000148908	RGS10	-2.08148	5.08611e-06	6.01133e-05	38.3756	51.2045	31.6899	33.8976	13.2256	6.5804	3.96432	12.7947
ENSG00000148948	LRRC4C	1.4683	1.99484e-09	4.74039e-08	47.0101	53.2125	40.3326	27.4846	102.278	112.963	111.001	138.415
ENSG00000149243	KLHL35	-0.850963	9.60388e-14	4.18993e-12	663.898	868.468	784.565	744.832	450.554	511.077	353.816	381.513
ENSG00000149295	DRD2	-0.946729	8.96615e-06	9.97839e-05	183.243	199.798	138.283	139.255	108.45	71.2876	99.1081	61.647
ENSG00000149527	PLCH2	1.07966	0.00477426	0.0221214	25.9035	18.0722	17.2854	13.7423	41.4403	48.2562	24.777	44.1997
ENSG00000149596	JPH2	-0.847982	5.57222e-15	2.83305e-13	529.583	650.598	562.736	529.536	279.502	345.471	309.217	330.335
ENSG00000149633	KIAA1755	-1.40439	0.00869445	0.0361293	23.0254	22.0882	24.9678	19.2392	11.4622	9.87059	1.98216	10.4684
ENSG00000149634	SPATA25	1.55473	0.00251775	0.0130093	6.71573	7.02806	6.7221	14.6584	15.8708	19.7412	35.6789	32.5682
ENSG00000150540	HNMT	1.4602	1.02864e-06	1.42232e-05	30.7005	24.0962	17.2854	23.82	67.0099	64.7072	62.4381	69.789
ENSG00000150627	WDR17	0.650368	1.65079e-07	2.76668e-06	303.167	292.167	290.011	413.185	575.756	507.787	470.763	483.871
ENSG00000150907	FOXO1	0.637707	1.60599e-06	2.13943e-05	253.279	269.074	256.4	318.821	506.983	443.08	421.209	333.824
ENSG00000151067	CACNA1C	1.60139	8.59523e-10	2.20495e-08	34.538	24.0962	27.8487	39.3946	111.977	87.7386	87.2151	95.3784
ENSG00000151468	CCDC3	0.612679	7.43866e-10	1.9233e-08	472.979	449.796	445.579	369.209	630.422	728.23	616.452	682.769
ENSG00000151490	PTPRO	1.85789	4.71746e-32	7.14005e-30	94.0202	78.3127	92.1888	69.6276	320.061	323.536	264.619	302.419
ENSG00000151572	ANO4	1.41056	0.00183508	0.0100353	10.5533	33.1323	13.4442	10.0777	32.6233	32.902	77.3043	34.8945
ENSG00000151615	POU4F2	1.12014	7.67037e-05	0.00066223	37.4162	30.1203	24.9678	49.4722	76.7087	70.1909	67.3935	95.3784
ENSG00000151702	FLI1	-1.54064	0.00149613	0.00845429	24.9441	25.1002	38.412	71.4599	22.0427	18.6445	6.93757	6.9789
ENSG00000151726	ACSL1	0.66479	6.39685e-21	4.99462e-19	628.4	654.614	630.917	655.965	1007.79	1053.96	990.09	1023.57
ENSG00000152092	ASTN1	1.31888	1.05104e-05	0.000115082	37.4162	18.0722	24.9678	31.1492	78.4721	75.6745	59.4649	65.1364
ENSG00000152137	HSPB8	0.63378	0.000283061	0.00204536	139.112	165.661	195.901	120.016	234.535	188.638	286.422	252.404
ENSG00000152402	GUCY1A2	0.71678	2.84066e-28	3.47161e-26	1040.94	962.845	965.101	1069.15	1753.72	1577.1	1695.74	1607.47
ENSG00000152467	ZSCAN1	-7.17343	9.77984e-10	2.46072e-08	21.1066	9.03608	41.2929	37.5623	0	0	0	0
ENSG00000152487	ARL5B-AS1	2.21739	0.000840167	0.00516597	7.67512	4.01604	0.9603	2.74846	22.9244	17.5477	16.8484	13.9578
ENSG00000152495	CAMK4	0.595013	8.70576e-06	9.7216e-05	278.223	247.99	223.75	240.948	464.661	337.794	331.021	360.577
ENSG00000152527	PLEKHH2	0.720841	0.00863849	0.0359423	39.335	33.1323	48.9753	49.4722	65.2465	71.2876	54.5095	91.8889
ENSG00000152578	GRIA4	1.14466	0.000217351	0.00161992	37.4162	25.1002	22.0869	29.3169	61.7197	49.353	56.4916	84.91
ENSG00000152580	IGSF10	2.65432	3.5164e-14	1.61279e-12	8.63451	17.0682	6.7221	21.9877	91.6978	105.286	76.3132	69.789
ENSG00000152582	SPEF2	0.825728	6.8719e-09	1.46969e-07	122.802	135.541	145.005	154.83	247.76	237.991	243.806	260.546
ENSG00000152583	SPARCL1	1.6355	3.37152e-21	2.66418e-19	64.2791	101.405	88.3476	119.1	254.814	293.924	297.324	315.214
ENSG00000152926	ZNF117	0.785933	7.2612e-20	5.25263e-18	1044.78	862.444	936.292	1191	1813.68	1588.07	1865.21	1690.06
ENSG00000152932	RAB3C	1.06055	7.00409e-31	9.70511e-29	346.34	317.267	327.462	345.389	676.271	742.488	655.105	716.501
ENSG00000153253	SCN3A	0.804565	2.07216e-09	4.90635e-08	212.025	225.902	173.814	242.78	417.049	315.859	382.557	375.698
ENSG00000153266	FEZF2	-1.81434	0.00110026	0.00651314	25.9035	18.0722	40.3326	33.8976	12.3439	8.77386	11.893	0
ENSG00000153291	SLC25A27	1.54847	2.46856e-07	3.99108e-06	65.2385	15.0601	64.3401	41.2269	163.116	116.254	145.689	118.641
ENSG00000153363	LINC00467	-4.0599	0.000183139	0.00139939	36.4568	80.3207	36.4914	21.0715	1.76342	8.77386	0	0
ENSG00000153406	NMRAL1	-0.675269	2.7752e-09	6.37162e-08	476.817	489.956	448.46	436.089	283.029	318.052	317.146	239.609
ENSG00000153551	CMTM7	-1.11266	3.2862e-20	2.43998e-18	586.187	586.341	628.996	474.567	219.546	280.764	296.333	257.056
ENSG00000153823	PID1	5.92788	5.01692e-06	5.93584e-05	0	0	0	0	15.8708	6.5804	9.91081	10.4684
ENSG00000153956	CACNA2D1	0.851413	4.06094e-20	2.99262e-18	501.761	540.157	543.53	630.313	1134.76	899.321	1004.96	956.11
ENSG00000153976	HS3ST3A1	-1.11706	3.2947e-23	3.02928e-21	426.929	446.784	428.294	452.579	188.686	201.799	221.011	197.736
ENSG00000153993	SEMA3D	-1.34226	1.90273e-15	1.01734e-13	357.852	378.511	362.993	287.672	189.568	133.801	115.956	104.684
ENSG00000154016	GRAP	-4.86544	0.00110982	0.00655956	4.79695	6.02405	4.8015	6.41307	0	0	0	0
ENSG00000154080	CHST9	-1.39735	0.00523066	0.0238168	16.3096	31.1243	31.6899	43.0592	7.05368	15.3543	4.9554	19.7736
ENSG00000154096	THY1	-1.33264	3.18675e-17	1.91378e-15	351.137	319.275	375.477	322.486	156.944	156.833	137.76	89.5626
ENSG00000154102	C16orf74	-2.48525	0.00985429	0.0399697	4.79695	20.0802	9.603	5.49691	2.64513	3.2902	0	1.16315
ENSG00000154122	ANKH	0.68545	4.63316e-10	1.24199e-08	264.792	259.034	242.956	241.864	415.285	420.049	415.263	369.882
ENSG00000154134	ROBO3	-0.748905	1.29529e-31	1.89663e-29	2075.16	2001.99	2180.84	2412.23	1276.72	1283.18	1280.48	1321.34
ENSG00000154265	ABCA5	0.597864	0.0019024	0.0103246	113.208	76.3047	108.514	95.2799	141.955	140.382	182.359	130.273
ENSG00000154274	C4orf19	3.35028	2.08736e-09	4.93641e-08	3.83756	4.01604	4.8015	1.8323	31.7415	57.0301	31.7146	26.7525
ENSG00000154316	TDH	3.33391	0.00270818	0.0138549	0.95939	1.00401	0	1.8323	5.29026	2.19347	14.8662	16.2841
ENSG00000154319	FAM167A	0.758495	2.72088e-13	1.14149e-11	288.776	374.495	337.065	385.7	589.864	579.075	573.836	602.512
ENSG00000154529	CNTNAP3B	1.05425	2.14922e-08	4.15813e-07	78.67	70.2806	79.7049	96.196	137.547	178.767	166.502	194.246
ENSG00000154553	PDLIM3	-1.58826	6.48013e-15	3.26095e-13	175.568	147.589	144.045	136.507	48.494	51.5464	47.5719	53.5049
ENSG00000154645	CHODL	0.744447	0.00591793	0.0261893	34.538	50.2005	33.6105	44.8915	69.6551	60.3203	81.2686	61.647
ENSG00000154764	WNT7A	-0.60171	6.50305e-09	1.3984e-07	587.147	700.798	576.18	535.949	412.64	389.34	363.727	415.245
ENSG00000154783	FGD5	2.95399	0.00786186	0.0332666	0	1.00401	1.9206	0.916152	5.29026	6.5804	10.9019	6.9789
ENSG00000154864	PIEZO2	0.6963	2.85306e-30	3.87151e-28	1006.4	1008.03	960.3	964.709	1620.58	1657.16	1582.76	1520.24
ENSG00000154914	USP43	0.973675	4.18642e-05	0.000389834	56.604	45.1804	57.618	42.143	88.171	125.028	91.1794	91.8889
ENSG00000154930	ACSS1	-0.631852	0.00192431	0.0104225	201.472	227.91	161.33	173.153	87.2892	168.897	98.117	140.741
ENSG00000155011	DKK2	1.61469	9.93798e-12	3.43655e-10	32.6193	39.1564	32.6502	36.6461	95.2246	106.383	110.01	120.968
ENSG00000155052	CNTNAP5	2.30277	1.82333e-06	2.39972e-05	2.87817	12.0481	16.3251	7.32922	77.5904	35.0954	26.7592	50.0155
ENSG00000155657	TTN	1.08407	1.08316e-07	1.8695e-06	445.157	301.203	334.184	550.608	819.108	939.9	870.169	830.49
ENSG00000155744	FAM126B	0.656209	2.18723e-05	0.000220245	320.436	286.143	180.536	265.684	454.962	358.632	482.656	360.577
ENSG00000155760	FZD7	-1.64667	1.09301e-145	5.37649e-142	2252.65	2272.07	2321.04	2297.71	810.291	718.36	707.632	678.117
ENSG00000155846	PPARGC1B	0.708053	1.6559e-05	0.00017386	101.695	95.3809	127.72	115.435	182.514	176.574	182.359	177.962
ENSG00000155849	ELMO1	-1.05818	4.01123e-18	2.5625e-16	525.746	465.86	515.681	491.058	228.363	219.347	211.1	303.582
ENSG00000155897	ADCY8	3.4721	9.77746e-21	7.54437e-19	4.79695	11.0441	6.7221	7.32922	71.4185	85.5451	83.2508	90.7257
ENSG00000156042	TTC18	1.52888	0.00765862	0.0325748	13.4315	6.02405	8.6427	10.9938	44.9672	7.67713	45.5897	13.9578
ENSG00000156113	KCNMA1	1.05114	5.96508e-07	8.77852e-06	70.9949	71.2846	53.7768	55.8853	109.332	154.639	132.805	125.62
ENSG00000156140	ADAMTS3	0.859996	5.0137e-13	2.02151e-11	240.807	271.082	236.234	216.212	471.715	401.404	476.71	396.634
ENSG00000156298	TSPAN7	0.999781	8.15304e-07	1.16499e-05	120.883	102.409	116.196	58.6338	188.686	202.896	229.931	173.309
ENSG00000156395	SORCS3	1.59632	6.56916e-10	1.71643e-08	22.066	34.1363	36.4914	43.0592	114.622	96.5125	89.1973	110.499
ENSG00000156535	CD109	0.588361	0.00403283	0.0192972	89.2233	112.449	89.3079	160.327	158.708	208.379	163.528	148.883
ENSG00000156687	UNC5D	1.29841	4.53791e-06	5.41796e-05	26.8629	44.1764	28.809	43.0592	60.838	109.673	83.2508	98.8678
ENSG00000156689	GLYATL2	0.832227	0.00526544	0.0239378	25.9035	42.1684	25.9281	46.7238	69.6551	51.5464	67.3935	61.647
ENSG00000156804	FBXO32	3.21805	0.0122996	0.0478651	0	0	2.8809	0	7.05368	7.67713	3.96432	8.14205
ENSG00000156968	MPV17L	1.16424	0.00100637	0.00605545	20.1472	23.0922	22.0869	21.0715	44.0855	74.5778	35.6789	39.5471
ENSG00000157005	SST	-3.81783	7.48855e-20	5.39724e-18	119.924	84.3368	84.5064	63.2145	1.76342	8.77386	5.94649	9.3052
ENSG00000157064	NMNAT2	1.36195	3.00162e-117	4.92166e-114	986.253	936.74	962.22	1027.01	2466.14	2650.8	2373.64	2571.73
ENSG00000157103	SLC6A1	4.21785	1.0781e-10	3.17555e-09	0.95939	0	0.9603	6.41307	43.2038	28.515	47.5719	39.5471
ENSG00000157152	SYN2	1.18618	0.00261416	0.0134438	34.538	8.03207	21.1266	17.4069	37.0318	57.0301	44.5986	46.526
ENSG00000157168	NRG1	-1.02084	3.23785e-16	1.83069e-14	400.066	350.399	416.77	371.042	178.105	219.347	181.368	180.288
ENSG00000157214	STEAP2	1.78984	0.00136589	0.00781938	17.269	8.03207	6.7221	5.49691	31.7415	44.966	45.5897	6.9789
ENSG00000157240	FZD1	0.672645	1.24614e-17	7.75919e-16	721.461	810.235	777.843	712.767	1250.26	1150.47	1094.15	1322.5
ENSG00000157399	ARSE	-0.6655	0.00934188	0.0382064	64.2791	73.2927	92.1888	92.5314	44.0855	58.1268	61.447	39.5471
ENSG00000157502	MUM1L1	1.06277	3.71457e-08	6.94093e-07	101.695	80.3207	63.3798	84.286	145.482	166.703	174.43	203.551
ENSG00000157542	KCNJ6	-1.28587	3.82694e-25	4.16015e-23	378.959	426.704	390.842	370.126	171.052	150.252	169.475	150.046
ENSG00000157765	SLC34A2	-1.46306	2.56592e-29	3.32152e-27	423.091	489.956	461.904	489.225	181.632	191.928	129.832	173.309
ENSG00000157778	PSMG3	-1.28273	5.50372e-30	7.36675e-28	809.725	703.81	795.128	590.002	299.781	305.988	266.601	319.866
ENSG00000157890	MEGF11	1.72427	1.80288e-05	0.000186506	38.3756	35.1403	6.7221	23.82	109.332	94.319	104.063	34.8945
ENSG00000157927	RADIL	-0.604756	7.92282e-15	3.9366e-13	951.715	907.624	967.982	942.721	656.874	573.591	588.702	659.506
ENSG00000158055	GRHL3	1.61901	0.00603756	0.0266297	15.3502	4.01604	13.4442	0.916152	29.9781	24.1281	16.8484	32.5682
ENSG00000158125	XDH	2.84262	7.52684e-11	2.26796e-09	3.83756	5.02005	8.6427	11.91	45.8489	70.1909	39.6432	56.9944
ENSG00000158156	XKR8	-0.765004	1.67619e-10	4.78674e-09	383.756	355.419	330.343	338.06	213.374	217.153	196.234	201.225
ENSG00000158201	ABHD3	-0.641689	1.39243e-05	0.000148576	277.264	403.612	319.78	286.756	201.03	200.702	242.815	179.125
ENSG00000158270	COLEC12	1.17792	1.43902e-22	1.24732e-20	296.451	198.794	251.599	260.187	627.777	512.174	571.854	566.454
ENSG00000158445	KCNB1	1.52873	4.17137e-10	1.12897e-08	24.9441	54.2165	52.8165	55.8853	159.589	114.06	132.805	134.925
ENSG00000158716	DUSP23	0.964156	0.00498736	0.0229225	17.269	27.1082	23.0472	25.6523	44.0855	61.417	36.67	39.5471
ENSG00000158769	F11R	-0.654502	0.00216908	0.0114822	136.233	101.405	135.402	114.519	69.6551	101.996	63.4292	75.6048
ENSG00000158816	VWA5B1	1.9312	0.000602982	0.00391195	4.79695	3.01203	4.8015	13.7423	34.3867	24.1281	15.8573	26.7525
ENSG00000159167	STC1	1.7691	0.00950235	0.038782	6.71573	1.00401	1.9206	10.9938	19.3976	25.2248	16.8484	9.3052
ENSG00000159176	CSRP1	-0.887489	8.83949e-33	1.41403e-30	1276.95	1221.88	1334.82	1232.23	654.228	747.972	630.327	709.522
ENSG00000159307	SCUBE1	-0.654799	1.01703e-10	3.01826e-09	596.741	574.293	642.441	674.288	449.672	378.373	351.834	398.961
ENSG00000159648	TEPP	-1.05033	0.00968309	0.039389	38.3756	31.1243	24.9678	32.9815	12.3439	12.0641	19.8216	17.4473
ENSG00000159905	ZNF221	0.623067	0.0128315	0.0494366	55.6446	49.1964	60.4989	74.2083	59.9562	103.093	104.063	103.52
ENSG00000160111	CPAMD8	0.790168	1.24427e-05	0.000134223	115.127	80.3207	85.4667	87.0345	166.643	164.51	152.626	152.373
ENSG00000160113	NR2F6	-0.647738	6.37516e-21	4.99462e-19	1597.38	1740.95	1614.26	1630.75	1055.41	992.543	977.206	1179.43
ENSG00000160191	PDE9A	-0.629904	3.89839e-06	4.7232e-05	333.868	341.363	320.74	269.349	173.697	224.83	193.261	227.978
ENSG00000160200	CBS	-0.594492	2.15092e-34	3.7124e-32	5236.35	4996.95	5081.91	4921.57	3070.99	3434.97	3371.66	3533.65
ENSG00000160229	ZNF66	0.875687	0.00116441	0.00682684	53.7258	44.1764	39.3723	56.8015	68.7733	83.3517	130.823	73.2785
ENSG00000160326	SLC2A6	-0.807386	1.45138e-11	4.94073e-10	471.06	525.097	555.053	475.483	282.147	347.664	237.859	291.951
ENSG00000160703	NLRX1	-0.750642	1.31808e-05	0.000141256	239.847	292.167	181.497	233.619	154.299	109.673	154.609	143.068
ENSG00000160801	PTH1R	2.53834	2.06208e-17	1.26792e-15	20.1472	13.0521	31.6899	20.1554	168.407	131.608	104.063	89.5626
ENSG00000160963	COL26A1	0.614612	2.73856e-11	8.90643e-10	744.487	696.782	753.835	552.44	1043.06	1106.6	975.224	1081.73
ENSG00000161179	YDJC	-0.653797	4.57002e-07	6.89569e-06	514.233	583.329	548.331	376.539	339.458	349.858	307.235	287.298
ENSG00000161249	DMKN	2.86183	0.000514639	0.00341634	6.71573	1.00401	0.9603	0	14.9891	12.0641	13.8751	22.0999
ENSG00000161270	NPHS1	1.00399	0.000299524	0.0021501	32.6193	38.1523	57.618	62.2984	113.741	109.673	98.117	60.4838
ENSG00000161509	GRIN2C	1.64051	0.00201544	0.0108201	7.67512	4.01604	7.6824	16.4907	25.5696	36.1922	37.6611	12.7947
ENSG00000161677	JOSD2	-0.699112	0.00807753	0.0340256	97.8578	103.413	99.8712	76.9568	49.3757	32.902	76.3132	74.4416
ENSG00000161944	ASGR2	2.13239	0.00551364	0.0247912	1.91878	3.01203	3.8412	3.66461	3.52684	17.5477	11.893	22.0999
ENSG00000162004	CCDC78	0.923123	0.00160872	0.00898219	32.6193	26.1042	46.0944	68.7114	90.8161	67.9974	88.2062	82.5837
ENSG00000162344	FGF19	-2.49781	3.3775e-17	2.01381e-15	92.1014	120.481	98.9109	82.4537	17.6342	20.8379	12.8841	18.6104
ENSG00000162433	AK4	-0.615587	0.00138431	0.00790646	140.071	203.814	159.41	156.662	89.9344	141.479	100.099	100.031
ENSG00000162490	DRAXIN	0.667739	1.21529e-71	7.47253e-69	5671.91	5717.83	5508.28	5845.97	8864.71	9367.19	8964.33	8938.81
ENSG00000162543	UBXN10	1.772	0.000400539	0.0027556	6.71573	13.0521	4.8015	9.16152	22.0427	35.0954	18.8305	39.5471
ENSG00000162545	CAMK2N1	0.827579	3.69102e-23	3.36225e-21	434.604	487.948	454.222	507.548	839.387	809.389	820.615	875.852
ENSG00000162552	WNT4	1.64236	8.6741e-05	0.000738838	15.3502	27.1082	9.603	8.24537	41.4403	65.804	47.5719	32.5682
ENSG00000162595	DIRAS3	1.23348	0.000112097	0.000919389	19.1878	33.1323	21.1266	22.9038	61.7197	46.0628	64.4203	53.5049
ENSG00000162599	NFIA	1.21203	2.38138e-15	1.25284e-13	122.802	159.637	136.363	138.339	305.071	315.859	400.397	267.525
ENSG00000162631	NTNG1	0.674624	3.92829e-12	1.41822e-10	319.477	359.435	359.152	340.809	526.381	520.948	582.756	571.107
ENSG00000162692	VCAM1	-1.11982	9.18657e-07	1.29019e-05	89.2233	103.413	115.236	124.597	54.666	43.8693	54.5095	45.3629
ENSG00000162761	LMX1A	0.784416	0.00792702	0.0335208	47.0101	59.2365	22.0869	38.4784	63.4831	84.4484	68.3846	70.9522
ENSG00000162804	SNED1	1.73417	4.81779e-47	1.2311e-44	191.878	251.002	253.519	334.396	882.591	837.904	847.374	864.221
ENSG00000162849	KIF26B	0.869084	2.00143e-18	1.31267e-16	441.319	473.892	507.038	508.465	847.323	924.546	741.329	1017.76
ENSG00000162951	LRRTM1	0.821501	0.000152308	0.00119602	60.4416	69.2766	71.0622	54.053	99.6332	114.06	99.1081	138.415
ENSG00000162981	FAM84A	0.970234	0.00113033	0.00665877	42.2132	58.2325	45.1341	20.1554	60.838	87.7386	85.233	90.7257
ENSG00000162994	CLHC1	0.593289	0.000640268	0.004121	136.233	118.473	110.434	106.274	186.041	155.736	213.082	154.699
ENSG00000162998	FRZB	-2.42677	0	0	2943.41	3042.15	2941.4	2981.16	567.821	533.012	553.023	559.475
ENSG00000163032	VSNL1	2.33137	0.00168992	0.00936643	0	2.00802	4.8015	5.49691	18.5159	16.451	17.8395	9.3052
ENSG00000163064	EN1	-2.48093	0.000261421	0.00190438	74.8324	148.593	89.3079	80.6214	24.6879	1.09673	25.7681	18.6104
ENSG00000163071	SPATA18	0.829764	9.38992e-05	0.000789893	58.5228	110.441	68.1813	108.106	158.708	143.672	150.644	160.515
ENSG00000163072	NOSTRIN	1.28013	0.000114679	0.000937443	26.8629	18.0722	36.4914	28.4007	48.494	54.8366	102.081	61.647
ENSG00000163075	PCDP1	1.42337	1.99294e-05	0.000203186	23.9847	25.1002	12.4839	32.0653	56.4294	50.4497	62.4381	82.5837
ENSG00000163081	CCDC140	-1.20171	1.00764e-09	2.52244e-08	196.675	145.581	159.41	149.333	59.0745	65.804	74.3311	84.91
ENSG00000163082	SGPP2	0.974688	0.00591908	0.0261893	37.4162	15.0601	23.0472	41.2269	74.9453	51.5464	65.4113	37.2208
ENSG00000163132	MSX1	0.747176	5.82712e-18	3.69853e-16	577.553	689.754	657.805	646.804	1104.78	1169.12	928.643	1115.46
ENSG00000163191	S100A11	-1.02136	1.19722e-34	2.10326e-32	945.958	1021.08	1029.44	893.249	487.585	508.884	471.755	446.65
ENSG00000163273	NPPC	-0.970014	3.33368e-34	5.60628e-32	1145.51	1326.3	1407.8	1188.25	659.519	626.234	642.22	658.343
ENSG00000163376	KBTBD8	-0.875393	3.76604e-07	5.79817e-06	181.325	205.822	216.067	249.193	113.741	111.867	95.1438	145.394
ENSG00000163406	SLC15A2	1.25789	0.000428888	0.00291899	15.3502	28.1123	21.1266	12.8261	44.0855	41.6758	46.5808	52.3418
ENSG00000163485	ADORA1	-1.18574	8.32951e-09	1.75473e-07	155.421	140.561	126.76	120.016	63.4831	67.9974	55.5005	51.1786
ENSG00000163531	NFASC	0.730744	1.84883e-55	6.16568e-53	2226.74	2082.31	2115.54	2253.74	3585.03	3609.35	3666.01	3542.96
ENSG00000163565	IFI16	-1.43034	2.31659e-18	1.51432e-16	333.868	336.343	305.375	426.011	160.471	129.414	135.778	91.8889
ENSG00000163623	NKX6-1	1.26774	0.000110783	0.000911277	17.269	49.1964	33.6105	32.9815	76.7087	103.093	46.5808	94.2152
ENSG00000163624	CDS1	1.31145	4.06854e-06	4.9112e-05	30.7005	30.1203	23.0472	41.2269	77.5904	98.7059	68.3846	66.2996
ENSG00000163638	ADAMTS9	0.670944	1.66401e-05	0.000174619	120.883	145.581	126.76	159.411	203.675	218.25	206.145	253.567
ENSG00000163694	RBM47	1.74301	6.55076e-05	0.000575157	19.1878	8.03207	4.8015	16.4907	38.7952	44.966	47.5719	31.4051
ENSG00000163703	CRELD1	-0.643307	1.77335e-07	2.95448e-06	326.193	331.323	335.145	371.958	193.976	213.863	244.797	222.162
ENSG00000163734	CXCL3	-1.57932	0.000230624	0.00170785	44.1319	37.1483	32.6502	48.5561	24.6879	7.67713	12.8841	8.14205
ENSG00000163735	CXCL5	-1.4493	9.78441e-13	3.74549e-11	173.65	212.85	193.02	205.218	80.2356	55.9334	98.117	51.1786
ENSG00000163814	CDCP1	-1.89517	0.000652004	0.00418422	11.5127	29.1163	32.6502	25.6523	5.29026	9.87059	7.92865	3.48945
ENSG00000163923	RPL39L	-1.53672	5.35517e-22	4.42724e-20	368.406	324.295	339.946	319.737	123.439	128.318	136.769	75.6048
ENSG00000164076	CAMKV	-0.910412	2.07998e-15	1.10312e-13	637.035	592.365	484.951	614.738	308.598	262.119	330.03	338.477
ENSG00000164099	PRSS12	-1.28001	0.00141239	0.00804347	51.8071	36.1443	39.3723	31.1492	14.1074	23.0314	19.8216	8.14205
ENSG00000164128	NPY1R	1.99626	4.87342e-08	8.91166e-07	13.4315	27.1082	12.4839	8.24537	60.838	59.2236	54.5095	68.6259
ENSG00000164129	NPY5R	5.41046	0.000120434	0.000978795	0	0	0	0	3.52684	7.67713	11.893	6.9789
ENSG00000164171	ITGA2	0.884866	3.44519e-05	0.000328269	74.8324	103.413	60.4989	129.177	152.536	188.638	177.403	161.678
ENSG00000164175	SLC45A2	2.16511	8.716e-05	0.000741765	11.5127	2.00802	6.7221	5.49691	14.1074	35.0954	36.67	30.2419
ENSG00000164251	F2RL1	-0.876949	1.0619e-09	2.64481e-08	244.644	233.934	246.797	229.954	140.192	133.801	118.93	126.783
ENSG00000164327	RICTOR	0.669267	1.2353e-10	3.60619e-09	424.05	461.844	412.929	535.949	812.936	639.395	701.685	763.027
ENSG00000164362	TERT	-1.32313	0.000462152	0.00311095	70.0355	46.1844	34.5708	42.143	21.161	26.3216	18.8305	10.4684
ENSG00000164393	GPR111	2.9676	0.0115502	0.045389	2.87817	0	0	0.916152	2.64513	9.87059	5.94649	11.6315
ENSG00000164418	GRIK2	1.88521	0.00514133	0.0234985	2.87817	3.01203	2.8809	10.9938	31.7415	10.9673	19.8216	10.4684
ENSG00000164434	FABP7	-2.19984	1.88734e-12	7.0734e-11	69.0761	108.433	71.0622	76.9568	14.9891	18.6445	18.8305	18.6104
ENSG00000164484	TMEM200A	1.31739	2.02869e-15	1.07883e-13	114.167	88.3528	86.427	98.9445	237.18	217.153	287.413	224.488
ENSG00000164488	DACT2	1.09255	7.44859e-38	1.51091e-35	446.116	409.636	418.691	423.262	913.451	991.446	839.446	877.016
ENSG00000164604	GPR85	0.6886	6.60828e-05	0.000579877	146.787	107.429	141.164	101.693	205.438	227.024	198.216	169.82
ENSG00000164619	BMPER	2.93231	1.72149e-08	3.42488e-07	7.67512	4.01604	1.9206	5.49691	35.2684	27.4183	49.554	33.7314
ENSG00000164651	SP8	-3.38067	9.97806e-11	2.96568e-09	45.0913	61.2446	67.221	32.9815	2.64513	12.0641	0.991081	4.6526
ENSG00000164675	IQUB	1.63732	0.000300332	0.00215512	11.5127	5.02005	17.2854	9.16152	42.3221	27.4183	34.6878	29.0788
ENSG00000164684	ZNF704	0.658435	3.45333e-17	2.0528e-15	925.811	959.833	844.104	1090.22	1589.72	1516.78	1539.15	1381.82
ENSG00000164853	UNCX	-1.08595	1.59307e-18	1.05185e-16	571.796	556.221	573.299	483.728	288.319	265.409	194.252	281.482
ENSG00000164867	NOS3	-0.663268	0.00861839	0.0358814	81.5481	67.2686	107.554	91.6152	73.1819	49.353	48.563	47.6892
ENSG00000164929	BAALC	0.651122	8.84585e-19	5.9201e-17	848.101	912.644	836.421	755.826	1254.67	1392.85	1262.64	1356.23
ENSG00000164989	CCDC171	0.734127	3.44262e-05	0.000328183	94.9796	84.3368	105.633	110.854	187.804	142.575	163.528	164.004
ENSG00000165029	ABCA1	-0.666868	3.14976e-11	1.01598e-09	530.543	552.205	550.252	557.937	375.608	368.502	301.289	333.824
ENSG00000165061	ZMAT4	0.833931	1.65067e-05	0.000173405	75.7918	85.3408	109.474	74.2083	143.719	141.479	182.359	146.557
ENSG00000165084	C8orf34	-1.89136	0.00896633	0.0370263	12.4721	24.0962	19.206	7.32922	1.76342	7.67713	0.991081	6.9789
ENSG00000165124	SVEP1	1.16256	0.0128728	0.0495279	17.269	6.02405	15.3648	12.8261	36.1501	33.9987	29.7324	15.121
ENSG00000165186	PTCHD1	2.3639	1.00404e-05	0.000110366	8.63451	5.02005	9.603	2.74846	52.9026	16.451	35.6789	27.9156
ENSG00000165194	PCDH19	0.751026	8.41923e-13	3.26096e-11	320.436	396.584	321.7	348.138	620.723	611.977	516.353	583.902
ENSG00000165443	PHYHIPL	-0.663483	5.50212e-08	9.96866e-07	384.715	386.543	383.16	327.983	256.577	236.894	239.842	200.062
ENSG00000165495	PKNOX2	0.654285	1.67146e-08	3.33885e-07	287.817	377.507	351.47	364.629	461.134	574.688	611.497	528.07
ENSG00000165566	AMER2	0.840934	3.9084e-06	4.73241e-05	123.761	113.453	78.7446	122.764	186.922	225.927	210.109	162.841
ENSG00000165588	OTX2	1.34865	5.50477e-14	2.47287e-12	71.9542	68.2726	96.03	73.2922	193.976	175.477	221.011	197.736
ENSG00000165633	VSTM4	1.52007	2.8042e-28	3.44846e-26	141.03	181.726	134.442	136.507	419.694	440.887	362.736	479.218
ENSG00000165644	COMTD1	-0.665581	0.000688974	0.00438005	154.462	122.489	125.799	122.764	91.6978	67.9974	78.2954	93.052
ENSG00000165659	DACH1	0.793808	1.13365e-36	2.20848e-34	1110.01	1098.39	1150.44	1185.5	2098.47	1931.35	1815.66	2033.19
ENSG00000165929	TC2N	2.32132	0.00191954	0.010404	0.95939	5.02005	0.9603	4.58076	15.8708	15.3543	16.8484	9.3052
ENSG00000165973	NELL1	2.38482	0.000341354	0.00240648	9.5939	1.00401	5.7618	0.916152	25.5696	30.7085	11.893	22.0999
ENSG00000166002	SMCO4	-0.708408	4.87927e-07	7.323e-06	282.061	269.074	230.472	262.02	163.998	140.382	157.582	176.799
ENSG00000166105	GLB1L3	1.15	9.80091e-10	2.46287e-08	78.67	76.3047	70.1019	68.7114	187.804	175.477	138.751	148.883
ENSG00000166111	SVOP	0.686385	0.000111109	0.00091319	97.8578	101.405	120.998	99.8606	149.009	207.282	154.609	166.331
ENSG00000166206	GABRB3	0.755132	3.79961e-24	3.91419e-22	1041.9	1005.01	993.91	908.823	1782.82	1728.45	1445	1708.67
ENSG00000166250	CLMP	0.707386	0.0090829	0.0373881	35.4974	70.2806	111.395	69.6276	89.0527	137.092	121.903	120.968
ENSG00000166257	SCN3B	1.28451	5.57738e-22	4.59166e-20	143.908	161.645	139.243	152.997	365.909	387.147	394.45	307.072
ENSG00000166289	PLEKHF1	-1.23031	9.79388e-05	0.000818277	73.873	77.3087	55.6974	57.7176	20.2793	20.8379	42.6165	29.0788
ENSG00000166342	NETO1	-0.927605	5.92252e-06	6.8872e-05	128.558	137.549	127.72	151.165	92.5795	69.0942	57.4827	66.2996
ENSG00000166405	RIC3	0.595725	0.000724534	0.00457054	127.599	115.461	92.1888	152.997	174.578	185.348	205.154	173.309
ENSG00000166432	ZMAT1	1.94073	1.10881e-32	1.75943e-30	130.477	77.3087	73.9431	111.771	388.834	365.212	397.423	360.577
ENSG00000166446	CDYL2	0.988369	1.30093e-08	2.64705e-07	129.518	107.429	100.831	86.1183	221.309	212.766	232.904	172.146
ENSG00000166492	FAM86GP	-2.15198	0.00537802	0.0242925	10.5533	20.0802	10.5633	14.6584	0	2.19347	5.94649	4.6526
ENSG00000166501	PRKCB	0.918649	9.67446e-05	0.000809675	47.0101	57.2285	63.3798	60.4661	102.278	142.575	81.2686	105.847
ENSG00000166546	BEAN1	0.923396	0.0105115	0.0421315	13.4315	29.1163	36.4914	37.5623	67.8916	73.4811	36.67	43.0366
ENSG00000166558	SLC38A8	3.82889	0.00554313	0.0249124	0	0	0.9603	0.916152	3.52684	4.38693	8.91973	10.4684
ENSG00000166596	WDR16	4.01831	0.0100562	0.0406295	0	0	1.9206	0	14.9891	1.09673	0	15.121
ENSG00000166682	TMPRSS5	0.924482	0.00828363	0.0347746	34.538	21.0842	18.2457	21.9877	57.3111	50.4497	37.6611	36.0577
ENSG00000166762	CATSPER2	0.772261	0.0113288	0.0447063	31.6599	26.1042	49.9356	41.2269	76.7087	41.6758	69.3757	66.2996
ENSG00000166793	YPEL4	1.13033	3.98339e-05	0.000373581	76.7512	45.1804	26.8884	40.3107	109.332	99.8027	93.1616	111.662
ENSG00000166923	GREM1	-1.59162	0.00172991	0.00954505	43.1725	29.1163	24.0075	51.3045	13.2256	26.3216	5.94649	3.48945
ENSG00000167178	ISLR2	4.20621	8.99315e-07	1.26542e-05	12.4721	6.02405	0	0.916152	93.4612	111.867	69.3757	82.5837
ENSG00000167208	SNX20	4.1237	0.00626362	0.0274606	0	0	0	0.916152	7.05368	6.5804	1.98216	4.6526
ENSG00000167244	IGF2	2.08077	0	0	4895.77	5092.33	5408.41	4975.62	22624.7	21213	19286.4	23057.1
ENSG00000167383	ZNF229	-6.0798	2.72918e-06	3.44226e-05	4.79695	7.02806	16.3251	22.9038	0	0	0	0
ENSG00000167600	CYP2S1	-3.56519	7.67178e-07	1.10424e-05	20.1472	24.0962	26.8884	25.6523	0.88171	0	4.9554	2.3263
ENSG00000167617	CDC42EP5	-1.10201	4.60487e-10	1.23609e-08	195.716	216.866	212.226	253.774	83.7624	125.028	85.233	117.478
ENSG00000167676	PLIN4	0.801623	0.00556812	0.0249927	49.8883	31.1243	46.0944	59.5499	95.2246	46.0628	92.1705	91.8889
ENSG00000167680	SEMA6B	0.758566	6.95393e-42	1.52028e-39	2100.1	2316.25	2257.66	2147.46	3811.63	3899.98	3365.71	3847.7
ENSG00000167700	MFSD3	-0.833799	3.79614e-10	1.03167e-08	398.147	439.756	435.016	312.408	234.535	207.282	204.163	243.098
ENSG00000167785	ZNF558	-8.2258	9.09458e-29	1.15448e-26	282.061	273.09	360.112	306.911	1.76342	0	0.991081	1.16315
ENSG00000167912	RP11-25K19.1	-0.830572	8.82833e-07	1.2461e-05	192.837	253.01	260.241	220.793	143.719	121.737	153.618	100.031
ENSG00000167941	SOST	0.715415	0.000502222	0.00334974	78.67	108.433	160.37	86.1183	196.621	171.09	173.439	169.82
ENSG00000167995	BEST1	1.13961	0.00382686	0.0184643	19.1878	22.0882	9.603	19.2392	51.1392	33.9987	40.6343	27.9156
ENSG00000168016	TRANK1	1.2009	1.36083e-08	2.76038e-07	43.1725	71.2846	59.5386	54.053	137.547	131.608	122.894	131.436
ENSG00000168267	PTF1A	-1.79631	7.8482e-13	3.05784e-11	118.005	113.453	109.474	102.609	29.0964	41.6758	34.6878	22.0999
ENSG00000168268	NT5DC2	-0.946693	3.51211e-71	2.09407e-68	5112.59	5046.15	5099.19	4770.41	2546.38	2769.25	2354.81	2726.43
ENSG00000168309	FAM107A	-0.88245	7.45608e-09	1.5843e-07	265.751	230.922	323.621	307.827	157.826	126.124	160.555	167.494
ENSG00000168356	SCN11A	1.39863	0.00151205	0.00852464	12.4721	10.0401	9.603	10.0777	29.0964	24.1281	27.7503	30.2419
ENSG00000168389	MFSD2A	-0.637365	4.82537e-06	5.72297e-05	301.248	313.251	348.589	287.672	184.277	203.992	170.466	247.751
ENSG00000168490	PHYHIP	-0.633585	0.00582593	0.0258999	98.8172	82.3287	89.3079	106.274	53.7843	53.7399	78.2954	56.9944
ENSG00000168505	GBX2	-2.48812	2.65172e-37	5.27022e-35	221.619	307.227	299.614	265.684	53.7843	62.5138	36.67	41.8734
ENSG00000168546	GFRA2	2.04322	8.1085e-51	2.24708e-48	168.853	167.67	195.901	215.296	836.742	936.61	581.765	729.295
ENSG00000168646	AXIN2	0.599415	1.35496e-28	1.69811e-26	1676.05	1844.36	1663.24	1836.89	2678.63	2739.64	2611.5	2606.62
ENSG00000168702	LRP1B	1.95513	0.000327265	0.00231795	4.79695	2.00802	9.603	16.4907	42.3221	30.7085	38.6522	16.2841
ENSG00000168779	SHOX2	2.81244	2.12608e-31	3.07593e-29	29.7411	51.2045	26.8884	17.4069	205.438	247.862	186.323	236.12
ENSG00000168843	FSTL5	1.67521	9.65349e-07	1.34711e-05	20.1472	11.0441	25.9281	15.5746	66.1282	61.417	54.5095	50.0155
ENSG00000168874	ATOH8	0.842634	2.04684e-20	1.55496e-18	555.487	605.417	580.981	507.548	1084.5	1094.54	864.223	988.678
ENSG00000168899	VAMP5	-6.35356	1.03913e-36	2.04458e-34	155.421	264.054	216.067	198.805	1.76342	1.09673	5.94649	1.16315
ENSG00000168938	PPIC	0.784827	0.000832716	0.00513139	59.4822	76.3047	64.3401	54.9691	100.515	81.1582	147.671	109.336
ENSG00000168970	JMJD7-PLA2G4B	1.26328	2.52612e-07	4.06741e-06	45.0913	33.1323	51.8562	71.4599	109.332	116.254	147.671	111.662
ENSG00000168993	CPLX1	-0.589376	0.0107858	0.0430206	84.4263	94.3769	100.831	83.3699	60.838	50.4497	52.5273	77.9311
ENSG00000169071	ROR2	1.44492	2.83586e-25	3.09991e-23	146.787	226.906	220.869	156.662	526.381	519.851	452.924	544.354
ENSG00000169085	C8orf46	-1.1734	6.44199e-05	0.000567634	73.873	75.3007	50.8959	107.19	31.7415	41.6758	31.7146	31.4051
ENSG00000169116	PARM1	1.17218	2.09751e-22	1.80221e-20	213.944	221.886	274.646	197.889	504.338	458.434	546.086	537.376
ENSG00000169129	AFAP1L2	-1.27389	1.19322e-09	2.93839e-08	148.705	135.541	148.846	130.094	64.3648	58.1268	68.3846	40.7103
ENSG00000169189	NSMCE1	-1.09221	1.431e-21	1.14456e-19	634.157	632.526	628.036	543.278	238.062	335.6	306.244	265.198
ENSG00000169213	RAB3B	1.03505	1.8746e-15	1.00503e-13	279.182	251.002	188.219	270.265	590.745	474.885	497.523	460.608
ENSG00000169218	RSPO1	1.91028	1.46132e-18	9.71384e-17	40.2944	50.2005	72.0225	40.3107	224.836	180.961	156.591	198.899
ENSG00000169246	NPIPB3	0.957301	2.03664e-06	2.65736e-05	105.533	108.433	75.8637	77.873	237.18	161.22	152.626	160.515
ENSG00000169247	SH3TC2	1.58482	3.19242e-05	0.00030731	17.269	16.0641	20.1663	16.4907	29.9781	48.2562	84.2419	47.6892
ENSG00000169306	IL1RAPL1	3.37091	0.000815316	0.0050447	1.91878	1.00401	0.9603	0.916152	5.29026	31.8052	6.93757	5.81575
ENSG00000169432	SCN9A	0.760318	1.88746e-08	3.70636e-07	194.756	210.842	208.385	212.547	320.942	434.306	301.289	345.456
ENSG00000169436	COL22A1	0.921693	1.43257e-10	4.13303e-09	157.34	138.553	194.941	185.063	320.942	331.213	354.807	273.34
ENSG00000169627	BOLA2B	-3.85456	0.00835026	0.034981	44.1319	2.00802	17.2854	484.645	8.8171	1.09673	5.94649	22.0999
ENSG00000169676	DRD5	1.39328	0.00461502	0.021528	6.71573	8.03207	17.2854	6.41307	25.5696	21.9347	27.7503	25.5893
ENSG00000169752	NRG4	1.07077	5.73395e-05	0.000512824	61.401	33.1323	38.412	43.9753	105.805	101.996	98.117	65.1364
ENSG00000169840	GSX1	-4.31867	3.44937e-170	2.26233e-166	844.263	877.504	805.692	728.341	52.0209	33.9987	28.7413	47.6892
ENSG00000169856	ONECUT1	0.693521	0.00160078	0.008948	58.5228	57.2285	56.6577	54.9691	86.4075	103.093	91.1794	87.2363
ENSG00000169884	WNT10B	1.8843	1.30328e-14	6.36311e-13	40.2944	33.1323	37.4517	21.0715	121.676	128.318	111.992	124.457
ENSG00000169891	REPS2	3.93596	0.00522835	0.0238132	0	1.00401	0	0.916152	2.64513	10.9673	1.98216	13.9578
ENSG00000169946	ZFPM2	0.587693	0.000818383	0.00505414	119.924	114.457	100.831	127.345	205.438	184.251	139.742	165.167
ENSG00000169962	TAS1R3	1.04924	0.0112739	0.0446058	21.1066	13.0521	14.4045	11.91	22.9244	28.515	35.6789	38.384
ENSG00000169964	TMEM42	-0.928591	0.00136649	0.00782052	102.655	70.2806	67.221	50.3884	44.9672	38.3856	31.7146	37.2208
ENSG00000170049	KCNAB3	0.651668	0.000513756	0.00341394	96.8984	76.3047	111.395	117.268	178.987	145.865	167.493	138.415
ENSG00000170091	NSG2	0.796548	3.11361e-06	3.86556e-05	120.883	139.557	143.085	106.274	206.32	275.28	222.993	180.288
ENSG00000170092	AC018720.10	1.98938	0.00858685	0.0357804	4.79695	0	6.7221	2.74846	20.2793	16.451	12.8841	6.9789
ENSG00000170293	CMTM8	-0.959201	1.72274e-05	0.000179823	160.218	127.509	104.673	150.249	94.3429	65.804	59.4649	58.1575
ENSG00000170340	B3GNT2	-0.657674	6.51258e-05	0.000572828	223.538	254.014	213.187	226.29	115.504	134.898	189.296	141.904
ENSG00000170379	FAM115C	2.27734	0.0114621	0.0451416	4.79695	0	3.8412	0.916152	15.8708	3.2902	18.8305	8.14205
ENSG00000170381	SEMA3E	1.36107	4.54845e-09	1.00897e-07	72.9136	63.2526	45.1341	39.3946	149.891	164.51	141.725	109.336
ENSG00000170382	LRRN2	1.48896	9.77339e-10	2.46072e-08	53.7258	34.1363	60.4989	90.6991	162.235	132.705	172.448	205.878
ENSG00000170419	VSTM2A	1.63765	0.00110036	0.00651314	12.4721	17.0682	7.6824	6.41307	54.666	42.7726	19.8216	17.4473
ENSG00000170439	METTL7B	1.54718	0.00606811	0.0267285	5.75634	12.0481	3.8412	6.41307	12.3439	23.0314	26.7592	19.7736
ENSG00000170537	TMC7	-0.770326	0.00315909	0.0157124	64.2791	79.3167	86.427	117.268	42.3221	55.9334	61.447	44.1997
ENSG00000170542	SERPINB9	1.24255	2.54337e-08	4.87277e-07	50.8477	83.3328	53.7768	72.376	156.063	132.705	200.198	125.62
ENSG00000170629	DPY19L2P2	0.653264	5.70946e-05	0.000510866	128.558	105.421	138.283	157.578	195.74	195.218	232.904	210.53
ENSG00000170681	MURC	0.65354	1.6452e-06	2.18575e-05	201.472	181.726	195.901	171.321	348.275	279.667	283.449	266.361
ENSG00000170727	BOP1	-0.837883	6.94592e-10	1.80778e-08	309.883	330.319	355.311	284.923	149.891	186.445	195.243	186.104
ENSG00000170743	SYT9	0.733877	9.88987e-06	0.000108772	188.04	121.485	155.569	229.954	316.534	288.441	278.494	273.34
ENSG00000170775	GPR37	0.754872	2.16454e-05	0.000218184	85.3857	104.417	81.6255	110.854	153.417	167.8	152.626	172.146
ENSG00000170801	HTRA3	-1.10623	0.000196654	0.00148936	109.37	77.3087	85.4667	100.777	46.7306	54.8366	54.5095	16.2841
ENSG00000170954	ZNF415	0.729998	0.00122649	0.00713764	97.8578	117.469	94.1094	59.5499	103.16	179.864	165.511	164.004
ENSG00000170955	PRKCDBP	-1.26485	1.37959e-09	3.36785e-08	131.436	112.449	131.561	123.681	49.3757	57.0301	51.5362	50.0155
ENSG00000170989	S1PR1	-0.70286	3.49386e-13	1.44727e-11	635.116	608.429	680.853	687.114	391.479	365.212	390.486	459.444
ENSG00000171056	SOX7	1.94333	0.00360741	0.017604	1.91878	7.02806	3.8412	4.58076	21.161	10.9673	24.777	9.3052
ENSG00000171105	INSR	1.65899	4.73772e-10	1.26485e-08	54.6852	39.1564	22.0869	41.2269	136.665	154.639	107.037	97.7047
ENSG00000171295	ZNF440	1.47034	2.04506e-22	1.76485e-20	132.396	112.449	152.688	148.417	449.672	307.085	403.37	351.271
ENSG00000171303	KCNK3	1.88098	8.24103e-43	1.88547e-40	163.096	235.942	287.13	167.656	799.711	811.582	727.453	803.737
ENSG00000171310	CHST11	-0.735119	2.50468e-08	4.80332e-07	333.868	357.427	351.47	395.778	220.427	218.25	252.726	170.983
ENSG00000171385	KCND3	0.899297	0.000126193	0.00101887	56.604	94.3769	61.4592	45.8076	110.214	117.35	112.983	140.741
ENSG00000171388	APLN	-0.679304	1.42965e-08	2.88806e-07	411.578	452.808	569.458	565.266	321.824	300.505	322.101	303.582
ENSG00000171451	DSEL	0.683379	0.000198162	0.0014979	76.7512	84.3368	97.9506	87.0345	137.547	125.028	146.68	146.557
ENSG00000171522	PTGER4	1.16051	0.00491468	0.0226501	19.1878	12.0481	15.3648	18.323	51.1392	42.7726	20.8127	30.2419
ENSG00000171700	RGS19	-0.666634	5.26596e-05	0.000477259	287.817	244.978	223.75	204.302	165.761	179.864	138.751	119.805
ENSG00000171714	ANO5	0.71864	0.000129409	0.00104098	121.843	109.437	81.6255	83.3699	167.525	186.445	148.662	148.883
ENSG00000171766	GATM	-0.611455	0.000113754	0.00093104	321.396	279.115	245.837	240.948	223.073	177.671	167.493	140.741
ENSG00000171786	NHLH1	-0.702095	5.45216e-14	2.46048e-12	798.212	887.544	761.518	766.82	537.843	537.399	447.969	450.139
ENSG00000171864	PRND	2.91057	0.00910201	0.03745	3.83756	1.00401	0	0	14.1074	2.19347	13.8751	5.81575
ENSG00000171951	SCG2	1.28345	1.58783e-07	2.67485e-06	70.0355	42.1684	35.5311	41.2269	123.439	104.19	125.867	105.847
ENSG00000171956	FOXB1	-4.44185	9.54928e-05	0.000800902	65.2385	46.1844	65.3004	66.8791	0	1.09673	0	10.4684
ENSG00000171962	LRRC48	1.26551	1.1403e-06	1.56135e-05	41.2538	37.1483	26.8884	62.2984	98.7515	96.5125	105.055	103.52
ENSG00000171992	SYNPO	1.28188	1.97931e-33	3.27268e-31	306.045	336.343	307.296	409.52	822.635	903.708	728.444	853.753
ENSG00000172123	SLFN12	-1.89593	6.49144e-23	5.75341e-21	251.36	304.215	235.273	178.65	67.0099	58.1268	66.4024	68.6259
ENSG00000172137	CALB2	-2.04591	4.81433e-08	8.83644e-07	63.3197	54.2165	67.221	38.4784	16.7525	9.87059	9.91081	17.4473
ENSG00000172159	FRMD3	1.17013	2.54639e-19	1.76418e-17	166.934	160.641	209.345	197.889	473.478	376.179	399.406	403.613
ENSG00000172164	SNTB1	0.640983	0.00301943	0.0151441	89.2233	69.2766	53.7768	87.0345	115.504	100.899	131.814	118.641
ENSG00000172197	MBOAT1	-0.64585	0.00208685	0.0111336	115.127	123.493	138.283	105.358	97.8698	61.417	75.3222	72.1153
ENSG00000172348	RCAN2	0.950156	5.61344e-12	1.98651e-10	210.106	155.621	155.569	194.224	319.179	343.277	389.495	331.498
ENSG00000172461	FUT9	1.96454	3.8118e-18	2.45905e-16	42.2132	55.2205	39.3723	49.4722	245.997	182.058	160.555	136.089
ENSG00000172476	RAB40A	0.773552	0.0128383	0.0494529	54.6852	40.1604	34.5708	28.4007	50.2574	95.4157	75.3222	48.8523
ENSG00000172554	SNTG2	1.39821	0.00179277	0.00983972	22.066	3.01203	15.3648	19.2392	37.9135	52.6432	33.6968	33.7314
ENSG00000172731	LRRC20	-0.586092	9.02242e-09	1.89259e-07	713.786	690.758	569.458	655.049	473.478	449.66	376.611	451.302
[truncated: 695 more rows]
